# Supplementary material for: Single cell transcriptome analysis of MCF-7 reveals consistently and inconsistently expressed gene groups each associated with distinct cellular localization and functions
Source: PLoS One. 2018 Jun 19;13(6):e0199471. doi: 10.1371/journal.pone.0199471 (PMC6007910; doi:10.1371/journal.pone.0199471)
Supplement: S1 Table — (XLSX) [file pone.0199471.s001.xlsx]

## Sheet: CE(8653)
Gene symbols	sC4	sC5	sC6	sC8	average	stdev	cv
A2LD1	0.497893	0.162948	1.52276	18.8334	5.25425	9.07123	1.72646
A4GALT	0.151453	0.764533	3.01669	4.98095	2.22841	2.21017	0.991816
AAAS	24.9363	53.4626	37.7137	41.5889	39.4254	11.7557	0.298175
AACS	9.4509	14.5278	6.22779	0.235859	7.61059	5.98702	0.78667
AADAT	2.48952	0.353475	5.12531	1.19294	2.29031	2.08426	0.910035
AAGAB	5.21147	5.28947	1.19383	6.46594	4.54018	2.30352	0.507364
AAMP	154.693	97.902	62.8628	41.2341	89.173	49.5292	0.555429
AARS	32.5815	150.805	3.32038	70.3962	64.2758	63.8875	0.99396
AARSD1	24.1383	3.01307	0.317383	8.73048	9.04981	10.653	1.17716
AASDH	0.058915	1.09295	10.8944	0.07327	3.02988	5.26531	1.73779
AASDHPPT	0.0206839	0.278282	1.09804	0.761771	0.539694	0.482623	0.894253
AATF	1.87379	29.9448	1.79181	22.8946	14.1262	14.4841	1.02534
ABAT	6.68563	17.1401	9.00968	4.44189	9.31932	5.53733	0.594177
ABCA12	0.246241	1.82727	0.135593	1.8938	1.02573	0.965394	0.941182
ABCA3	0.536119	11.2591	0.0509313	8.26243	5.02715	5.60465	1.11488
ABCA5	0.0216608	0.0109391	0.0431828	0.375879	0.112915	0.175821	1.5571
ABCB6	8.59322	7.76529	0.085667	0.850269	4.32361	4.47582	1.0352
ABCB7	0.61817	3.0425	4.45689	2.4162	2.63344	1.59173	0.60443
ABCB8	0.916275	14.5191	24.8315	0.555868	10.2057	11.718	1.14818
ABCC10	4.15888	0.0740865	0.0258611	5.59139	2.46255	2.8466	1.15595
ABCC5	2.22153	5.6054	13.9708	0.349071	5.5367	6.02884	1.08889
ABCD3	3.61993	5.40615	2.22506	0.0961933	2.83683	2.24351	0.79085
ABCD4	7.94306	10.2705	7.50721	38.0804	15.9503	14.8032	0.928083
ABCE1	2.05145	3.79373	0.724001	0.579832	1.78725	1.49266	0.835171
ABCF1	5.21689	20.5929	2.67018	18.6778	11.7894	9.15259	0.776338
ABCF2	30.5752	9.9023	24.7511	6.37346	17.9005	11.6107	0.648622
ABCF3	11.1347	21.264	18.8751	24.5051	18.9447	5.69497	0.30061
ABCG1	0.159903	13.3019	5.39349	2.88075	5.43401	5.66394	1.04231
ABHD10	0.398072	1.62766	4.43591	0.0990127	1.64016	1.97773	1.20581
ABHD11	64.3021	43.8459	19.8162	37.4386	41.3507	18.3669	0.444175
ABHD12	51.9401	137.721	51.9748	254.459	124.024	95.8959	0.773206
ABHD13	0.256389	1.12002	0.0637027	3.71185	1.28799	1.67992	1.3043
ABHD14A	0.271839	0.280117	0.0604146	69.2978	17.4775	34.547	1.97665
ABHD14A-ACY1	1.94873e-09	0.0641191	0.00666498	0.000108584	0.0177232	0.0310872	1.75405
ABHD14B	41.2422	1.39882	13.6656	26.367	20.6684	17.0891	0.826822
ABHD15	8.45332	0.236888	2.34941	0.233445	2.81827	3.88666	1.3791
ABHD16A	3.22502	32.5616	46.0786	14.0841	23.9873	19.0673	0.794892
ABHD2	1.90842	8.92286	23.4779	1.24257	8.88794	10.3285	1.16208
ABHD4	19.9817	46.2487	48.0668	2.12307	29.1051	22.0961	0.759185
ABHD5	0.429729	2.11503	2.77605	2.93129	2.06302	1.14494	0.55498
ABHD8	3.38574	0.229583	0.652891	0.837948	1.27654	1.429	1.11943
ABI1	2.0355	0.631543	3.3439	1.47886	1.87245	1.1382	0.607868
ABI2	1.41838	1.46454	7.11284	6.88217	4.21948	3.20922	0.760572
ABL1	14.1337	2.41345	3.71525	22.0404	10.5757	9.26979	0.876518
ABL2	0.241553	2.55909	2.9793	1.12707	1.72675	1.26848	0.734602
ABLIM1	0.0245793	0.0570943	2.41131	9.16475	2.91443	4.31413	1.48026
ABLIM2	0.106919	4.85573	0.442226	4.20035	2.40131	2.47406	1.0303
ABR	8.41748	22.33	27.5232	13.9315	18.0505	8.52071	0.472047
ABT1	14.1803	39.5289	0.188956	21.5151	18.8533	16.3784	0.86873
ABTB1	0.809118	0.234154	2.56532	10.8982	3.6267	4.94804	1.36434
ACAA1	14.2808	4.22096	28.7996	2.54806	12.4624	12.0613	0.96782
ACAA2	22.5968	14.1325	34.8614	19.7085	22.8248	8.75974	0.383782
ACACA	2.09075	4.72316	1.74539	0.112133	2.16786	1.90962	0.880881
ACAD11	2.53694	11.9502	1.57217	0.048916	4.02706	5.38048	1.33608
ACAD8	0.623284	4.86471	21.6807	3.1006	7.56732	9.5684	1.26444
ACAD9	6.05076	5.66505	20.6687	16.9163	12.3252	7.62492	0.618645
ACADS	22.4015	9.06611	61.3518	0.27448	23.2735	26.9662	1.15867
ACADSB	1.33674	0.372909	0.667536	1.48745	0.966159	0.532352	0.550998
ACADVL	7.74331	0.584338	6.13591	16.3384	7.70049	6.52439	0.847269
ACAP2	0.393107	0.551222	1.35203	0.422497	0.679714	0.45344	0.667104
ACAP3	0.16735	1.90076	14.0316	2.45126	4.63774	6.33774	1.36656
ACAT1	1.43476	5.20723	31.8407	13.4544	12.9843	13.5359	1.04248
ACAT2	1.46172	14.045	0.720445	12.1832	7.10259	6.98954	0.984083
ACBD3	3.2955	8.62233	2.47104	6.90397	5.32321	2.92287	0.54908
ACBD5	0.500053	1.01906	2.74162	1.30808	1.3922	0.959717	0.689351
ACBD6	124.321	154.307	80.1313	33.705	98.1161	52.6509	0.536619
ACCN2	0.203689	6.97608	0.889748	0.023192	2.02318	3.32297	1.64245
ACD	0.635747	8.85547	0.191895	20.1784	7.46538	9.36484	1.25444
ACIN1	26.3159	14.612	49.573	25.8819	29.0957	14.6873	0.504794
ACLY	10.7555	10.6749	18.3368	8.75307	12.1301	4.24007	0.34955
ACO1	0.561763	2.50742	14.898	2.77005	5.18431	6.55027	1.26348
ACO2	1.1574	31.4724	0.0019486	0.377168	8.25223	15.4876	1.87678
ACOT1	18.5668	33.203	32.3902	21.1745	26.3336	7.54565	0.286541
ACOT13	9.99284	6.51951	8.2417	7.98941	8.18586	1.42403	0.173962
ACOT2	16.9896	38.618	45.5423	19.3198	30.1174	14.1317	0.46922
ACOT4	27.3672	61.263	19.4489	30.2632	34.5856	18.3629	0.530942
ACOT7	33.4283	87.1872	19.7057	64.6495	51.2427	30.4614	0.594453
ACOT8	104.515	54.5303	39.4748	0.601225	49.7803	42.9854	0.863502
ACOX1	0.39337	1.08727	0.220907	0.738619	0.610042	0.384123	0.629667
ACP1	102.049	82.3985	45.6955	58.6607	72.2009	25.0385	0.346789
ACSF2	5.15933	0.998989	0.703849	15	5.46554	6.67392	1.22109
ACSF3	62.3184	27.9006	1.54199	41.8677	33.4072	25.5157	0.763779
ACSL1	1.48778	0.271205	1.33487	4.52292	1.90419	1.82774	0.95985
ACSL3	2.80286	14.2436	4.67877	2.51276	6.0595	5.53988	0.914248
ACSS2	0.116852	0.0540919	0.254091	1.76108	0.546529	0.813996	1.48939
ACTA1	2.70228	2.39874	3.33864	1.9142	2.58846	0.596195	0.230328
ACTA2	3.74054	19.603	4.75292	2.36115	7.6144	8.05229	1.05751
ACTB	651.333	816.016	295.06	534.871	574.32	219.006	0.38133
ACTBL2	0.0985142	0.0117248	0.0607946	0.00641912	0.0443632	0.043617	0.983181
ACTG1	2311.83	1063.79	2254.98	2572.05	2050.66	672.239	0.327816
ACTG2	8.56632	5.34413	15.2216	15.41	11.1355	5.00361	0.449338
ACTL6A	12.077	29.5579	10.4671	2.10328	13.5513	11.5319	0.85098
ACTN1	3.09351	1.48524	8.04429	8.69451	5.32939	3.58103	0.671941
ACTN4	15.5996	42.8702	42.7364	56.7257	39.483	17.2219	0.436186
ACTR10	5.05023	32.3245	63.1925	3.43562	26.0007	28.1148	1.08131
ACTR1A	34.6545	58.9227	16.4153	40.2594	37.563	17.5042	0.465996
ACTR1B	10.768	14.6445	23.9729	67.9368	29.3306	26.3274	0.89761
ACTR2	1.07634	3.01502	1.85484	1.44345	1.84741	0.840853	0.455152
ACTR3	10.6762	19.8819	3.20805	9.81738	10.8959	6.85718	0.629337
ACTR3C	3.41539	2.12351	49.0355	4.07381	14.6621	22.9299	1.5639
ACTR6	4.64849	8.3653	12.1872	0.650688	6.46292	4.94842	0.765664
ACVR1	1.14276	1.57237	15.2081	0.149129	4.51809	7.15156	1.58287
ACVR1B	6.03982	6.76646	0.0782997	4.27019	4.28869	2.9963	0.698652
ACVR2A	0.000722088	0.0020254	0.00361975	2.3206	0.581742	1.15924	1.9927
ACVR2B	5.58013	0.575857	6.2743	0.0455813	3.11897	3.26224	1.04593
ACY1	35.7665	14.9419	85.5214	0.301488	34.1328	37.2214	1.09049
ACYP2	0.874551	3.90703	2.40108	4.7131	2.97394	1.69617	0.570343
ADAM11	2.6878	10.4642	0.0384142	0.177488	3.34198	4.90175	1.46672
ADAM15	29.947	9.14325	4.14835	28.8647	18.0258	13.3051	0.738115
ADAM17	0.679063	6.03609	0.286092	0.22031	1.80539	2.82773	1.56627
ADAM3A	0.147949	0.309197	0.113101	0.300547	0.217698	0.101721	0.467256
ADAM9	0.127179	0.0601565	0.0305039	0.173408	0.0978119	0.0646155	0.66061
ADAR	22.9739	36.6122	6.00381	15.9565	20.3866	12.8641	0.631007
ADARB1	0.0186947	2.06907	2.74175	0.673765	1.37582	1.24914	0.907922
ADAT1	1.52899	0.36712	0.725697	0.53919	0.790249	0.513801	0.650176
ADC	0.241845	1.97775	18.5525	0.0802058	5.21308	8.93434	1.71383
ADCK1	46.7949	24.6732	14.5011	6.17095	23.035	17.5541	0.762061
ADCK2	0.891817	16.4769	0.0720142	0.184852	4.4064	8.05518	1.82806
ADCK3	6.29132	31.0054	12.3958	9.98521	14.9194	11.0139	0.738225
ADCK4	4.78503	3.93137	0.108621	9.83375	4.66469	4.00122	0.857766
ADCY1	0.983617	2.78351	10.2246	2.2876	4.06983	4.1728	1.0253
ADCY3	7.77466	0.802335	5.49872	5.57299	4.91218	2.93629	0.597757
ADCY9	0.270107	4.76543	0.185395	0.033592	1.31363	2.30328	1.75337
ADD1	14.692	34.0637	12.5571	47.7282	27.2602	16.7269	0.6136
ADD3	0.0167172	0.126377	1.59731	0.0413376	0.445435	0.769352	1.72719
ADH5	4.70082	11.6496	13.2041	14.5205	11.0188	4.37235	0.396809
ADHFE1	0.111657	2.32503	13.8851	0.092575	4.10359	6.60467	1.60949
ADI1	23.3613	66.5346	147.723	50.2577	71.9691	53.5484	0.744046
ADIPOR1	83.3764	59.3189	172.774	74.4065	97.4689	51.1754	0.525043
ADIPOR2	72.7356	60.879	24.0101	156.877	78.6254	56.142	0.714044
ADK	9.42959	36.2424	22.5286	22.0783	22.5697	10.9521	0.485258
ADNP	21.3947	19.0822	16.0844	14.9464	17.8769	2.92282	0.163497
ADNP2	3.10545	1.17572	3.21292	4.79545	3.07238	1.48179	0.482294
ADO	7.01091	11.3209	5.61584	4.08528	7.00823	3.11349	0.444262
ADPGK	1.58363	8.49426	9.47057	5.07317	6.15541	3.5839	0.582235
ADPRHL2	39.5648	18.8011	0.506316	8.57772	16.8625	16.8851	1.00134
ADRBK1	0.914047	4.36033	5.48649	5.12805	3.97223	2.09221	0.526709
ADRBK2	0.0230344	0.305228	2.09253	0.749581	0.792593	0.916775	1.15668
ADRM1	165.386	600.477	106.193	224.347	274.101	222.867	0.813083
ADSL	7.39957	9.38788	17.7334	25.2966	14.9544	8.22082	0.549727
ADSSL1	0.238267	1.81683	19.3525	50.0024	17.8525	23.1176	1.29492
AEBP2	3.32291	0.361106	1.35796	0.48867	1.38266	1.36723	0.988841
AEN	65.6686	67.8475	0.408322	47.1791	45.2759	31.3159	0.691669
AES	58.5892	49.9465	35.1767	45.2583	47.2427	9.7567	0.206523
AFAP1L2	1.44443	2.36867	19.2794	0.913866	6.00159	8.87226	1.47832
AFF4	0.174141	0.642813	0.518531	0.956521	0.573001	0.323531	0.564626
AFG3L1P	10.213	2.33799	18.2527	13.0545	10.9645	6.64498	0.606043
AFG3L2	9.65324	18.0505	41.8558	35.5415	26.2753	14.9728	0.569844
AFMID	1.43158	0.695264	0.162227	2.56884	1.21448	1.04215	0.858107
AFTPH	12.791	17.7332	12.6353	5.36055	12.13	5.09619	0.420131
AGA	3.0924	16.3354	24.1839	11.1181	13.6824	8.87024	0.648293
AGAP1	7.37358	3.31101	0.527872	3.39836	3.65271	2.81608	0.770958
AGAP11	0.0583033	0.0219431	0.0351481	1.57839e-09	0.0288486	0.0244076	0.846057
AGAP2	0.00640482	2.06324e-10	0.0239768	0.104891	0.0338182	0.048454	1.43278
AGAP3	61.11	30.7028	7.26746	71.6765	42.6892	29.3142	0.686689
AGBL5	34.7548	10.5572	3.55586	16.6352	16.3758	13.3674	0.816291
AGFG1	0.113183	0.432875	0.724806	0.317852	0.397179	0.255317	0.642826
AGGF1	4.50485	5.35465	3.10707	0.356171	3.33069	2.18882	0.657169
AGK	3.77349	1.33327	0.377259	0.0595926	1.3859	1.68125	1.21311
AGMAT	0.183702	3.35516	0.0741237	0.0562325	0.917305	1.62621	1.77282
AGPAT1	17.0911	23.7041	15.9534	72.3764	32.2812	26.9477	0.834777
AGPAT2	108.982	144.433	103.758	222.197	144.843	54.6437	0.377263
AGPAT3	6.31018	3.53682	0.0972724	18.4501	7.09859	7.98296	1.12458
AGPAT5	0.662969	3.45662	1.51427	1.06793	1.67545	1.2373	0.73849
AGPAT6	5.84377	3.07733	2.08813	5.79883	4.20201	1.91299	0.455256
AGR2	14.1229	21.0562	61.6184	53.6453	37.6107	23.5174	0.625285
AGTPBP1	0.805584	0.412638	3.65433	0.39289	1.31636	1.57019	1.19283
AGTRAP	57.4325	111.738	71.009	6.33039	61.6275	43.4912	0.705711
AHCTF1	1.77501	1.5865	2.05746	1.09614	1.62878	0.40441	0.248291
AHCY	123.447	79.6123	122.423	73.6463	99.7822	26.8486	0.269072
AHCYL1	2.34471	3.15629	15.1047	16.2864	9.22302	7.49671	0.812825
AHI1	5.70945	0.0818758	2.20281	0.018375	2.00313	2.67128	1.33355
AHNAK	21.0009	15.8663	2.46137	4.5178	10.9616	8.91852	0.813616
AHR	0.0668899	0.164609	0.216054	0.0693232	0.129219	0.0736324	0.569826
AHRR	9.17052e-08	0.257672	1.27145e-08	0.0454432	0.0757788	0.12314	1.62499
AHSA1	25.6319	89.4401	10.3796	65.0157	47.6168	36.1564	0.75932
AIDA	1.56105	4.47104	5.43627	3.09553	3.64097	1.68678	0.463278
AIF1L	17.8306	7.96604	28.6556	8.36085	15.7033	9.76498	0.621843
AIFM1	9.54138	32.7004	1.36435	5.63856	12.3112	13.997	1.13694
AIFM2	7.65725	42.196	0.357202	2.47673	13.1718	19.5909	1.48734
AIG1	22.5327	16.0718	69.9862	51.7739	40.0911	25.2681	0.630266
AIM1	4.03536	4.45778	6.48362	12.6152	6.89799	3.95843	0.573852
AIMP1	18.003	19.7138	1.21731	11.7985	12.6832	8.36618	0.659629
AIMP2	32.6838	20.234	8.64304	36.2307	24.4479	12.5727	0.514264
AIP	312.47	200.252	235.456	399.453	286.908	88.4616	0.308328
AK1	77.6199	138.22	25.1088	27.5559	67.1261	53.2157	0.792771
AK2	6.80646	24.5578	7.76469	6.91871	11.5119	8.70777	0.756413
AK3	4.54131	6.08428	12.9387	3.78184	6.83653	4.17937	0.61133
AK4	0.382167	0.907978	3.63173	0.719345	1.4103	1.49684	1.06136
AKAP1	2.35048	16.738	4.22255	13.2474	9.13961	6.94932	0.760352
AKAP11	0.903906	2.07719	1.50224	0.174286	1.16441	0.815578	0.700425
AKAP13	3.31901	3.41597	13.3632	4.1255	6.05592	4.88477	0.80661
AKAP17A	3.26732	3.96869	5.01024	0.0188972	3.06629	2.15409	0.702507
AKAP8	13.9341	9.4035	0.575784	5.13592	7.26233	5.72505	0.788322
AKAP9	2.17685	3.48879	1.68508	2.14851	2.37481	0.776118	0.326813
AKIRIN1	5.47754	6.25326	11.0343	8.55549	7.83015	2.50427	0.319824
AKIRIN2	17.9929	6.63176	1.90071	1.58848	7.02846	7.66515	1.09059
AKNA	2.57303	0.0535246	0.627883	0.0351644	0.822401	1.19909	1.45804
AKR1A1	99.3332	188.532	142.551	39.5258	117.486	63.4642	0.540187
AKR1C3	0.0359136	5.4027	49.56	0.217162	13.8039	23.9669	1.73624
AKR7A2	36.0937	134.085	56.6314	45.2623	68.0181	44.8385	0.659215
AKR7A2P1	2.6165	16.4373	5.21364	5.89506	7.54063	6.09701	0.808555
AKR7A3	1.33024	4.82517	2.02147	1.75297	2.48246	1.58751	0.63949
AKR7L	0.748276	3.6552	1.42461	1.34756	1.79391	1.27715	0.711938
AKT1	74.9622	178.945	109.071	147.468	127.612	45.2589	0.354662
AKT1S1	17.0254	3.35463	2.23408	3.13577	6.43747	7.07526	1.09907
AKT2	9.49753	9.6589	0.401112	17.1491	9.17666	6.85336	0.746825
AKTIP	6.724	6.91662	3.55343	0.432309	4.40659	3.06558	0.695682
ALAD	2.67248	46.6676	5.31491	2.02427	14.1698	21.7119	1.53226
ALCAM	3.66408	3.64354	3.10134	3.33071	3.43492	0.269674	0.0785096
ALDH16A1	0.877494	24.9029	0.079968	13.4325	9.82322	11.7669	1.19787
ALDH18A1	2.04432	2.01224	2.13325	4.08908	2.56972	1.0142	0.394672
ALDH1B1	0.34748	3.20996	25.4074	0.547385	7.37806	12.0902	1.63867
ALDH3A2	12.2428	25.4027	16.6672	12.4129	16.6814	6.16394	0.36951
ALDH3B2	12.0151	134.347	2.81587	66.1619	53.835	60.5144	1.12407
ALDH5A1	0.429271	4.04849	5.86264	0.905011	2.81135	2.59161	0.921837
ALDH6A1	0.965513	4.62955	43.8449	10.0342	14.8685	19.6734	1.32316
ALDH7A1	9.86356	3.37623	3.1237	7.64023	6.00093	3.30528	0.550795
ALDH9A1	1.68527	2.10553	11.8564	4.82055	5.11694	4.70295	0.919094
ALDOA	1640.64	2353.46	1244.15	1746.09	1746.09	458.971	0.262857
ALDOC	4.71807	38.2311	17.9753	1.83466	15.6898	16.5899	1.05737
ALG1	0.579294	1.38109	0.0320153	0.00032317	0.498181	0.645828	1.29637
ALG11	0.00279796	9.25113	24.6061	5.2311	9.77278	10.589	1.08352
ALG12	1.59909	30.8089	8.35737	17.8248	14.6475	12.6638	0.864566
ALG13	2.67509	0.0384893	0.199837	0.0104704	0.730972	1.29876	1.77676
ALG14	51.6944	104.202	0.164021	0.252613	39.0783	49.7394	1.27281
ALG1L	0.882456	32.6914	19.1874	9.7968	15.6395	13.6047	0.869892
ALG2	6.91527	13.0541	0.214225	2.81982	5.75085	5.59579	0.973036
ALG3	50.3025	224.665	78.94	138.026	122.983	77.0016	0.626114
ALG5	2.60224	27.8897	21.4431	1.71748	13.4131	13.2629	0.988801
ALG8	20.3463	36.4405	31.5228	40.08	32.0974	8.58299	0.267404
ALG9	0.0804732	3.47391	1.78506	0.626323	1.49144	1.50063	1.00616
ALKBH1	10.5892	5.70522	1.74305	7.09119	6.28216	3.65794	0.582273
ALKBH2	40.6249	5.95012	1.93937	29.3286	19.4607	18.5727	0.954365
ALKBH4	7.13528	5.945	38.8328	8.85001	15.1908	15.8064	1.04053
ALKBH5	36.4177	25.6424	10.2305	33.9955	26.5715	11.8315	0.445271
ALKBH7	65.6063	201.923	201.494	94.9743	140.999	71.1189	0.504392
ALMS1	0.128984	0.396727	0.0064942	0.28072	0.203231	0.170942	0.841119
ALOX15	0.352857	5.94314	3.18155	1.21894	2.67412	2.47991	0.927372
ALS2CR4	0.22154	0.273507	2.71057	0.761018	0.991659	1.17142	1.18127
AMACR	1.00233	0.836989	6.47946	9.16324	4.3705	4.13313	0.945688
AMD1	3.27604	2.0454	5.99695	3.28901	3.65185	1.66864	0.45693
AMDHD2	63.5194	0.498097	0.632129	62.1212	31.6927	35.9476	1.13426
AMFR	7.96736	3.97772	36.9757	10.1869	14.7769	15.0205	1.01648
AMIGO2	30.8783	4.38688	0.0341399	2.41602	9.42883	14.41	1.52829
AMMECR1	0.638014	2.5002	0.996552	1.91084	1.5114	0.849539	0.562087
AMMECR1L	2.62139	0.43824	1.96956	4.00525	2.25861	1.48095	0.655692
AMOTL1	6.9419	0.76345	3.30345	6.62993	4.40968	2.93601	0.665809
AMOTL2	3.14838	4.29111	0.169488	3.75888	2.84196	1.84181	0.648076
AMPD2	12.6008	0.0496772	0.0581895	5.39022	4.52472	5.94273	1.31339
AMY1A	0.0449831	0.0269972	0.219799	0.0227478	0.0786318	0.0946037	1.20312
AMY1B	0.00305337	0.00036982	0.0213918	0.014468	0.00982075	0.00984215	1.00218
AMY1C	0.0462138	0.0258612	0.236587	0.0124131	0.0802688	0.105134	1.30978
AMZ1	0.379445	5.21128	9.30694	8.61214	5.87745	4.07888	0.693988
AMZ2	29.4616	58.8803	29.0876	4.2037	30.4083	22.3605	0.735342
AMZ2P1	8.70979	7.5352	2.88896	5.95882	6.27319	2.52201	0.402029
ANAPC1	1.88314	8.79498	10.8883	2.64767	6.05352	4.46776	0.738043
ANAPC11	266.066	280.299	42.3663	134.056	180.697	113.313	0.627086
ANAPC13	12.0115	28.8731	18.4622	0.167685	14.8786	12.0183	0.807757
ANAPC16	50.7158	41.9484	44.6289	39.5278	44.2052	4.81451	0.108913
ANAPC4	3.97785	0.089466	1.39934	2.77558	2.06056	1.68421	0.817355
ANAPC5	112.067	132.966	160.274	136.294	135.4	19.7473	0.145844
ANAPC7	8.38835	22.4742	34.8319	45.1275	27.7055	15.8622	0.57253
ANGEL1	1.91127	14.8966	0.72023	0.190157	4.42956	7.01504	1.58369
ANGEL2	0.247641	2.18197	6.05364	0.447971	2.23281	2.69121	1.20531
ANK3	0.92761	1.01524	0.166488	0.751844	0.715296	0.381912	0.533922
ANKFY1	4.86381	2.72989	2.25488	2.52173	3.09258	1.19672	0.386965
ANKH	0.0762731	0.0192513	0.0615905	4.31074	1.11696	2.12932	1.90635
ANKHD1	12.3938	8.55497	9.78648	6.45569	9.29773	2.48015	0.266748
ANKHD1-EIF4EBP3	2.45598	11.4672	18.2773	5.21515	9.35391	7.04281	0.752927
ANKIB1	1.20271	0.325246	2.98293	1.42453	1.48385	1.10637	0.745606
ANKLE2	8.1727	2.02722	2.33257	7.14597	4.91962	3.19364	0.649164
ANKMY1	16.7892	0.279805	0.0692927	0.0444889	4.2957	8.32967	1.93907
ANKMY2	1.07152	0.717739	6.95532	0.615049	2.33991	3.08315	1.31764
ANKRA2	0.624148	0.799792	1.35692	0.199032	0.744973	0.47963	0.643822
ANKRD10	0.295521	0.895072	3.17041	5.88041	2.56035	2.53624	0.990583
ANKRD11	10.8598	1.20493	1.21608	0.40289	3.42092	4.97384	1.45395
ANKRD12	0.423629	0.725083	0.835687	2.24366	1.05701	0.810035	0.766342
ANKRD13A	1.1264	2.94456	1.45097	2.71275	2.05867	0.903889	0.439065
ANKRD13C	0.313553	0.55864	0.521281	0.626981	0.505114	0.134998	0.267263
ANKRD13D	14.0763	32.0883	70.0731	15.8083	33.0115	26.0058	0.78778
ANKRD16	0.0600315	0.0909835	0.323425	5.67572	1.53754	2.76129	1.79591
ANKRD17	0.50457	1.34659	1.6412	0.504905	0.999316	0.583618	0.584017
ANKRD18A	1.57549	0.456418	0.0339485	0.092804	0.539665	0.715378	1.3256
ANKRD19	79.0421	51.1716	105.205	72.0189	76.8594	22.2975	0.290107
ANKRD27	3.83235	4.55751	0.322752	5.16573	3.46959	2.16754	0.624725
ANKRD28	1.2497	0.41233	0.80462	2.10904	1.14392	0.728696	0.637015
ANKRD36	0.0367204	0.0775071	0.376024	0.474607	0.241215	0.216997	0.899603
ANKRD36B	0.0384602	0.0361213	0.186739	1.27718	0.384625	0.599193	1.55786
ANKRD39	108.226	273.844	1.06813	171.983	138.78	114.372	0.824122
ANKRD40	3.31665	8.60901	1.56645	9.41614	5.72706	3.87452	0.676528
ANKRD46	2.42236	1.14638	2.72014	1.09834	1.84681	0.845532	0.457835
ANKRD49	1.33272	6.32806	4.99955	0.966842	3.40679	2.6662	0.782612
ANKRD5	0.0548412	0.570028	0.928004	2.80557	1.08961	1.1988	1.10021
ANKRD50	1.36669	3.25821	13.6185	0.291049	4.63361	6.11421	1.31953
ANKRD52	0.590459	0.136866	0.0486526	0.010929	0.196727	0.267741	1.36098
ANKRD54	3.62004	0.282922	0.145276	5.19949	2.31193	2.50735	1.08453
ANKRD57	1.12442	0.323536	2.22451	0.727165	1.09991	0.817929	0.743634
ANKS1A	4.40784	1.14575	0.571086	0.0545455	1.54481	1.96004	1.26879
ANKS3	1.62091	14.9079	0.0638482	14.5043	7.77424	8.03111	1.03304
ANKS6	2.39548	7.20012	0.766663	1.58646	2.98718	2.88627	0.966219
ANKZF1	0.828848	19.9859	0.160298	28.5046	12.3699	14.1492	1.14384
ANO6	0.168356	0.975858	6.0927	1.25005	2.12174	2.68683	1.26633
ANP32A	16.2332	7.16467	9.07228	12.5205	11.2477	3.99495	0.35518
ANP32B	363.368	186.909	179.86	204.441	233.645	87.0977	0.372779
ANP32E	1.17687	1.06512	0.192117	0.0308888	0.616249	0.588307	0.954658
ANXA11	5.02475	27.638	71.6063	24.2542	32.1308	28.1382	0.87574
ANXA2	79.2166	106.577	344.636	73.2875	150.929	129.949	0.860994
ANXA2P1	10.9529	13.0307	43.7241	4.63708	18.0862	17.4606	0.965413
ANXA2P2	53.8945	68.8816	240.856	35.8818	99.8785	94.9484	0.950639
ANXA2P3	3.61967	4.81968	13.1859	2.34637	5.99291	4.90051	0.817719
ANXA3	11.9376	11.5721	0.21186	4.29618	7.00444	5.73508	0.818778
ANXA4	10.4981	15.4878	35.461	1.83887	15.8214	14.2557	0.901036
ANXA5	12.68	25.9889	23.105	23.8883	21.4155	5.94962	0.277818
ANXA6	3.43104	0.25092	2.49276	0.0659913	1.56018	1.66499	1.06718
ANXA7	32.8874	34.3166	8.60427	12.3637	22.043	13.4478	0.610072
ANXA9	167.512	648.57	2.39035	60.2987	219.693	293.987	1.33817
AOX1	0.0424155	0.770806	9.24763	0.0527502	2.5284	4.49244	1.77679
AP1B1	7.95757	20.7686	65.0901	12.9495	26.6914	26.1364	0.979206
AP1G1	0.8024	2.22919	0.869184	0.794422	1.1738	0.704392	0.600096
AP1G2	41.1806	21.4494	34.4206	13.9123	27.7407	12.3296	0.444458
AP1M1	3.49913	62.5177	18.8101	60.5417	36.3422	29.7591	0.818859
AP1M2	58.9671	175.621	61.3707	102.27	99.5572	54.4635	0.547058
AP1S1	7.07452	7.97293	0.863543	11.1854	6.7741	4.31747	0.63735
AP2A2	11.8137	1.27054	10.4367	0.206799	5.93193	6.03859	1.01798
AP2B1	0.888511	8.05343	0.420338	1.3672	2.68237	3.60151	1.34266
AP2M1	135.606	407.715	170.44	141.679	213.86	130.127	0.608467
AP2S1	141.618	314.737	252.143	159.821	217.08	81.116	0.373669
AP3B1	0.473214	6.1511	2.61115	3.53109	3.19164	2.35233	0.73703
AP3D1	3.12558	18.6151	0.0357369	13.616	8.8481	8.72797	0.986422
AP3M1	2.17227	4.42994	2.44677	6.88357	3.98314	2.17959	0.547204
AP3S1	7.15032	17.6992	24.4281	7.63782	14.2289	8.35893	0.587463
AP3S2	22.857	36.5632	34.4258	13.2345	26.7701	10.848	0.405229
AP4B1	23.3661	64.7024	22.2925	23.135	33.374	20.8907	0.625957
AP4E1	3.26631	0.532516	0.113578	4.06864	1.99526	1.96595	0.985307
AP4M1	12.0503	74.5992	84.4735	1.65318	43.194	42.3708	0.980941
AP4S1	5.91174	2.55991	0.177662	8.06121	4.17763	3.49791	0.837295
APBB2	1.27816	1.14889	1.40577	7.83189	2.91618	3.27882	1.12436
APC	0.127439	0.16416	0.912667	0.511539	0.428951	0.365981	0.853199
APCDD1	0.369885	2.67629	27.9434	0.408897	7.84962	13.4392	1.71208
APEH	79.7533	50.9163	48.878	69.5706	62.2796	14.9133	0.239457
APEX1	484.251	429.851	503.696	312.86	432.664	85.7665	0.198229
APEX2	34.8105	57.2921	52.2032	29.2605	43.3916	13.4684	0.310391
APH1A	30.393	42.995	136.575	31.5835	60.3866	51.109	0.846362
API5	2.61171	1.7771	4.42202	3.59207	3.10072	1.15157	0.371388
APIP	0.0629443	9.08386	54.9506	0.677096	16.1936	26.1637	1.61568
APITD1	3.19169	0.239369	0.673226	0.328963	1.10831	1.40145	1.26449
APLP2	5.04449	32.2485	16.5351	5.96341	14.9479	12.6574	0.846769
APOA1BP	75.3118	104.245	45.4175	231.181	114.039	81.7045	0.716462
APOC1	0.851323	5.80246	41.1393	28.7351	19.132	19.0473	0.995571
APOM	19.436	5.73526	66.7018	0.355465	23.0571	30.1849	1.30913
APOO	4.16041	1.89528	16.5139	44.0054	16.6437	19.3393	1.16196
APOOL	3.51841	0.293063	2.21946	0.158902	1.54746	1.61636	1.04452
APP	0.187335	0.0668702	0.0164472	0.0173141	0.0719916	0.0804262	1.11716
APPBP2	24.5935	46.5982	41.8439	18.9178	32.9883	13.3179	0.403716
APPL1	0.0651763	0.0913862	0.0835345	0.0556554	0.0739381	0.0164068	0.2219
APPL2	2.53565	6.10459	12.8102	3.74644	6.29922	4.58664	0.728129
APRT	1023.56	1386.84	559.447	818.293	947.035	349.325	0.368862
APTX	1.98206	17.072	20.0052	5.05345	11.0282	8.84391	0.801938
AQP11	0.147093	2.22757	7.50273	10.4882	5.0914	4.7465	0.932258
AQP3	6.15942	10.9998	13.7951	1.18029	8.03365	5.55199	0.691091
AQR	8.27714	5.8309	10.1919	0.682846	6.2457	4.11569	0.658964
AR	13.7267	2.53251	20.5252	19.2088	13.9983	8.19121	0.585157
ARAF	27.0859	26.8026	14.1029	11.415	19.8516	8.26388	0.416283
ARC	10.0361	5.2465	0.0576807	0.503403	3.96092	4.68153	1.18193
ARCN1	7.26744	41.3141	5.37189	5.51562	14.8673	17.6523	1.18732
AREG	10.5034	10.0391	3.09396	214.753	59.5974	103.493	1.73653
ARF1	330.916	844.45	194.579	382.693	438.159	282.242	0.644153
ARF3	33.9451	95.5813	11.3283	31.0088	42.9659	36.4859	0.849183
ARF4	15.1014	13.2568	16.3057	20.302	16.2415	2.98329	0.183683
ARF5	577.595	461.059	219.853	248.852	376.84	171.679	0.455576
ARF6	5.18408	9.1706	3.90472	6.72402	6.24585	2.26503	0.362645
ARFGAP1	3.0561	76.1753	1.84435	35.4352	29.1277	35.0113	1.20199
ARFGAP2	51.8301	84.2021	51.2627	65.8835	63.2946	15.4922	0.244764
ARFGEF1	1.05663	0.580877	0.0935041	1.95611	0.92178	0.793784	0.861142
ARFGEF2	0.451725	3.11349	0.420886	0.556988	1.13577	1.31977	1.162
ARFIP1	2.58456	6.24884	0.815571	0.331153	2.49503	2.68341	1.0755
ARFIP2	12.6504	49.0068	13.115	9.98099	21.1883	18.597	0.877702
ARFRP1	7.11753	56.5737	0.108627	20.9686	21.1921	25.1298	1.18581
ARG2	8.81591	31.8288	10.0953	13.3204	16.0151	10.7115	0.668836
ARGLU1	1.51276	6.27714	1.71018	5.71932	3.80485	2.54419	0.668671
ARHGAP1	59.4188	46.2634	26.4109	24.6452	39.1846	16.6743	0.425531
ARHGAP11A	1.42882	0.0845615	0.0450895	4.69603	1.56363	2.18508	1.39744
ARHGAP12	2.43547	2.94681	1.37868	4.68384	2.8612	1.37943	0.482115
ARHGAP17	11.49	8.9699	1.73596	17.0135	9.80234	6.34057	0.646842
ARHGAP19	0.153099	0.0579631	0.200894	7.02901	1.86024	3.44636	1.85264
ARHGAP21	0.0508933	0.243786	0.104743	0.193022	0.148111	0.0866079	0.584749
ARHGAP26	0.0501296	0.0178537	0.0198364	3.86566	0.98837	1.91825	1.94082
ARHGAP29	0.388912	0.632274	0.0184733	0.0569026	0.27414	0.29097	1.06139
ARHGAP32	0.426131	5.97825	0.59117	0.124129	1.77992	2.80556	1.57623
ARHGAP39	1.11848	0.169382	0.049264	0.404656	0.435445	0.478682	1.09929
ARHGAP44	0.000362071	0.0257787	0.0524336	0.101285	0.0449648	0.043148	0.959595
ARHGAP5	0.265969	0.242097	1.3289	0.645766	0.620683	0.507067	0.81695
ARHGAP8	13.3261	28.0911	0.058549	36.4027	19.4696	16.0789	0.825845
ARHGDIA	53.5564	124.471	29.7721	77.0814	71.2202	40.4143	0.567456
ARHGEF1	0.754137	2.11218	1.37467	1.55323	1.44855	0.559473	0.386229
ARHGEF10	0.0373931	0.580437	5.49547	0.186016	1.57483	2.62379	1.66608
ARHGEF10L	6.09524	0.700876	0.0317065	0.710589	1.8846	2.82502	1.499
ARHGEF12	0.318993	0.702558	3.01104	0.499709	1.13308	1.26174	1.11356
ARHGEF16	0.362009	2.93301	0.0584645	13.3564	4.17747	6.25368	1.497
ARHGEF17	0.13356	0.627017	0.032355	0.0221471	0.20377	0.286611	1.40654
ARHGEF18	0.370203	9.49628	11.2757	0.0406459	5.29571	5.924	1.11864
ARHGEF19	4.26687	3.94009	12.1573	5.46471	6.45724	3.85615	0.597181
ARHGEF35	0.24763	4.25394	1.3899	3.12131	2.25319	1.78178	0.790777
ARHGEF5	2.19854	3.69273	0.0537839	0.943047	1.72203	1.5812	0.918221
ARHGEF7	0.377908	8.13605	11.751	0.0303482	5.07383	5.81522	1.14612
ARID1A	7.77252	5.81564	9.71713	2.57084	6.46903	3.04806	0.471177
ARID1B	0.732752	0.103471	0.0902052	0.472779	0.349802	0.310829	0.888585
ARID2	4.60832	0.466499	0.696484	0.58231	1.5884	2.01547	1.26886
ARID3B	3.40414	0.233416	2.09208	3.63555	2.3413	1.56098	0.666717
ARID4A	0.248299	0.513126	1.72772	3.18998	1.41978	1.34447	0.946958
ARID4B	3.81287	3.62196	0.4447	1.30236	2.29547	1.68064	0.732156
ARID5B	0.236517	4.01958	2.87542	2.42942	2.39023	1.58432	0.66283
ARIH1	4.73977	2.21671	1.35084	4.54069	3.212	1.68859	0.525713
ARIH2	12.6128	38.9475	8.52332	11.035	17.7797	14.212	0.799341
ARL1	7.30622	19.3443	14.597	8.04506	12.3231	5.71368	0.463655
ARL16	84.0644	24.4718	33.1724	7.96429	37.4182	32.8077	0.876784
ARL17A	0.106118	0.140717	1.21228	0.82662	0.571434	0.540937	0.946632
ARL2	49.1229	27.394	137.462	82.321	74.075	47.9153	0.646849
ARL2BP	9.23804	79.5069	31.8035	36.3237	39.218	29.3561	0.748536
ARL2-SNX15	3.55725e-09	3.75283e-18	1.08606e-114	0.00472994	0.00118249	0.00236497	2
ARL3	10.2109	17.8834	3.28063	19.1774	12.6381	7.38758	0.584549
ARL4A	4.93472	2.74815	3.91873	2.2266	3.45705	1.21288	0.350841
ARL5A	1.13339	2.14286	1.77243	3.89142	2.23503	1.18036	0.528118
ARL6IP1	76.933	31.8574	17.8646	31.9594	39.6536	25.7196	0.648607
ARL6IP4	344.929	236.515	300.428	316.563	299.609	45.9088	0.153229
ARL6IP5	14.2646	21.3013	10.0157	16.0019	15.3959	4.67145	0.303422
ARL6IP6	1.41978	1.97477	0.954762	0.382154	1.18287	0.677351	0.572635
ARL8B	20.9322	48.733	17.6681	12.5396	24.9682	16.2154	0.649441
ARMC1	1.72676	3.81813	17.891	4.49572	6.9829	7.36694	1.055
ARMC10	10.4552	10.6712	4.48308	2.95198	7.14037	4.00244	0.560538
ARMC5	0.928032	13.6427	2.2022	7.60641	6.09484	5.80527	0.952491
ARMC6	18.8213	11.8039	90.2256	44.1721	41.2557	35.4836	0.86009
ARMC7	0.731108	8.1487	50.6371	0.140162	14.9143	24.0924	1.61539
ARMC8	2.98444	3.47529	0.198807	0.0656573	1.68105	1.80043	1.07102
ARMC9	0.475717	10.5182	0.192071	7.45451	4.66012	5.151	1.10534
ARMCX1	1.03946	13.6802	0.559577	5.41716	5.1741	6.07733	1.17457
ARMCX3	2.0638	8.80096	0.730558	1.48883	3.27104	3.72683	1.13934
ARMCX6	17.7416	25.5029	48.0099	43.1539	33.6021	14.3292	0.426437
ARNT	0.0777328	0.169918	1.45257	0.48843	0.547163	0.628726	1.14907
ARNT2	1.41735	0.0602931	0.334352	0.0264074	0.459601	0.653216	1.42127
ARPC1A	191.953	103.205	49.085	84.0407	107.071	60.8623	0.56843
ARPC1B	60.4528	60.3443	82.9235	120.456	81.0442	28.3391	0.349675
ARPC2	196.978	239.756	172.854	193.07	200.665	28.1238	0.140153
ARPC3	66.9838	65.9191	68.8092	49.6754	62.8469	8.86171	0.141005
ARPC4	38.1168	33.2064	66.3619	27.3006	41.2464	17.3177	0.41986
ARPC5	11.519	20.9562	25.0602	14.9866	18.1305	6.04432	0.333378
ARPC5L	40.8874	57.5539	25.7362	38.985	40.7906	13.0501	0.319928
ARPP19	14.7594	13.2525	20.3056	14.0756	15.5983	3.19812	0.20503
ARRB2	2.37323	21.0357	0.255841	6.87944	7.63605	9.35036	1.2245
ARRDC1	13.5517	77.1985	73.2769	117.849	70.469	42.9636	0.609681
ARRDC2	18.1345	4.90575	0.0524854	0.088936	5.79542	8.536	1.47289
ARRDC3	1.10769	0.304998	1.10789	1.27323	0.948452	0.436001	0.459698
ARSG	0.0378838	1.1339	0.15332	1.51125	0.709088	0.726481	1.02453
ARV1	11.9286	24.3092	77.4155	33.15	36.7008	28.5044	0.77667
ASAH1	31.033	5.43447	10.0943	3.19169	12.4384	12.7254	1.02308
ASAP1	2.16159	1.63675	17.9983	2.48371	6.07009	7.9598	1.31132
ASAP2	1.22794	0.333574	0.367933	0.241896	0.542836	0.459824	0.847077
ASB1	17.6039	0.601686	0.518261	0.0759578	4.69995	8.60573	1.83102
ASB13	1.9077	1.29616	0.314465	26.0424	7.39018	12.4521	1.68495
ASB6	0.582887	4.55056	0.0213434	9.19599	3.5877	4.24766	1.18395
ASB7	6.99811	6.03214	4.25525	0.072063	4.33939	3.0633	0.705928
ASB8	15.8725	8.6632	50.455	3.4737	19.6161	21.1786	1.07965
ASCC1	11.0938	16.0646	7.01907	13.2331	11.8526	3.81163	0.321585
ASCC2	30.0793	42.859	26.7638	0.188218	24.9726	17.9209	0.717623
ASCC3	1.22283	0.721673	0.532817	2.11067	1.147	0.705345	0.614949
ASCL2	6.18228	12.0931	0.23112	15.662	8.54213	6.78095	0.793824
ASF1A	5.83736	13.1011	4.30673	2.68103	6.48156	4.59736	0.709299
ASF1B	20.5712	35.6961	146.584	117.968	80.2048	61.5615	0.767553
ASH1L	0.135918	0.334203	0.193125	0.164671	0.206979	0.0879726	0.425031
ASH2L	0.722711	8.01155	4.97727	7.89881	5.40259	3.4215	0.633308
ASL	29.8496	33.2191	4.4328	7.26683	18.6921	14.9375	0.799136
ASMTL	2.18256	7.14913	0.665572	8.85437	4.71291	3.91026	0.829692
ASMTL-AS	9.65948e-13	8.7562	6.34479e-13	0.0124719	2.19217	4.37603	1.99621
ASMTL-AS1	11.9994	8.82027	4.50305	0.0659084	6.34716	5.19355	0.818249
ASNA1	51.8647	34.2841	78.9133	85.5188	62.6452	23.8637	0.380934
ASNS	16.4055	27.995	0.0312217	0.0440799	11.119	13.6423	1.22694
ASNSD1	11.5962	5.90755	8.64096	6.11506	8.06494	2.66195	0.330065
ASPH	0.635935	5.58859	3.29527	0.843115	2.59073	2.33516	0.901353
ASPSCR1	121.127	10.1763	4.77686	3.23803	34.8295	57.6085	1.65401
ASS1	374.554	363.994	385.825	119.356	310.932	128.028	0.411756
ASTE1	8.21988e-05	0.00132971	9.19389e-05	9.82115e-05	0.000400515	0.000619498	1.54676
ASXL1	0.652599	1.80813	8.00041	5.06364	3.88119	3.32102	0.85567
ATAD1	0.727277	0.68181	1.37024	0.732165	0.877873	0.329027	0.3748
ATAD2	0.0563635	1.39416	0.0606846	4.2058	1.42925	1.95519	1.36798
ATAD2B	1.16607	0.951619	0.857902	0.91308	0.972168	0.134868	0.138729
ATAD3A	13.5716	0.144314	0.0213041	6.01623	4.93836	6.39935	1.29584
ATE1	0.245129	2.9559	2.61341	0.118815	1.48331	1.51003	1.01801
ATF1	0.925021	1.36901	4.65149	8.75006	3.9239	3.62132	0.92289
ATF4	384.457	490.888	189.438	393.178	364.49	126.282	0.346462
ATF5	0.867507	2.0635	0.199551	3.78356	1.72853	1.5721	0.909501
ATF6	1.0161	13.5285	0.341877	7.93312	5.7049	6.24288	1.0943
ATF7	0.403415	4.77284	3.10529	0.0417624	2.08083	2.25595	1.08416
ATG10	0.0469847	0.0725423	0.0613349	5.03093	1.30295	2.48534	1.90748
ATG12	4.13648	3.5175	2.01307	2.94196	3.15225	0.902602	0.286335
ATG13	10.5908	11.2704	10.7442	10.6916	10.8243	0.304167	0.0281005
ATG14	1.50063	3.04121	7.23492	0.182967	2.98993	3.06157	1.02396
ATG2A	2.68797	12.063	5.41311	4.23979	6.10097	4.12842	0.676683
ATG2B	0.178404	2.19694	4.40901	0.57609	1.84011	1.92229	1.04466
ATG3	56.7647	78.8658	87.6469	7.13088	57.6021	36.0688	0.626172
ATG4B	25.7339	52.9836	0.699544	28.1109	26.882	21.367	0.794844
ATG4C	0.42713	2.0672	1.0763	0.940093	1.12768	0.685881	0.608222
ATG4D	2.92607	80.1753	20.6359	68.3859	43.0308	37.1148	0.862516
ATG5	4.98445	1.64203	1.72498	2.33466	2.67153	1.57257	0.588639
ATG7	0.0177442	0.252561	0.186937	0.167101	0.156086	0.0991951	0.635516
ATG9A	16.2556	13.5906	46.2372	8.12391	21.0518	17.128	0.813612
ATIC	83.5987	64.3178	100.409	40.7594	72.2712	25.6664	0.35514
ATL2	0.218249	4.68258	0.0986291	1.83363	1.70827	2.1349	1.24974
ATM	0.0713086	0.0119988	0.0127959	0.0197074	0.0289527	0.0284486	0.982591
ATMIN	13.243	9.17185	14.1011	21.8818	14.5994	5.30973	0.363694
ATOX1	275.155	530.636	292.071	609.614	426.869	168.672	0.395138
ATP11B	0.0285195	0.0539874	0.0575738	0.212811	0.0882229	0.0840598	0.952811
ATP13A1	7.73121	1.17081	0.306671	22.716	7.98117	10.3675	1.299
ATP13A2	0.437992	14.8667	0.0263467	11.5534	6.72111	7.61575	1.13311
ATP13A3	0.826159	0.754994	0.586609	0.200767	0.592132	0.279577	0.472153
ATP1A1	22.8315	78.1735	14.1996	37.3364	38.1352	28.348	0.743353
ATP1A1OS	22.1627	4.98174	32.7666	16.2044	19.0289	11.6024	0.609725
ATP1B1	4.4523	3.93962	8.5838	5.41679	5.59813	2.08252	0.372003
ATP1B3	23.0976	26.5247	60.0126	30.5601	35.0487	16.9197	0.482748
ATP2A2	0.335885	0.564926	1.28913	0.940635	0.782644	0.419716	0.536279
ATP2A3	0.261542	26.5085	7.29594	1.60979	8.91894	12.1161	1.35847
ATP2B1	3.82177	3.14287	12.5333	2.32604	5.45599	4.75766	0.872007
ATP2B4	0.523316	0.427514	5.57698	0.0154969	1.63583	2.63666	1.61182
ATP2C1	0.721688	0.93826	0.555273	1.58836	0.950895	0.45298	0.476373
ATP5A1	412.008	300.754	357.163	323.129	348.264	48.413	0.139013
ATP5B	843.251	2100.14	1211.42	1043.18	1299.5	554.571	0.426758
ATP5C1	99.6498	87.8976	197.995	108.164	123.427	50.4018	0.408355
ATP5D	93.67	186.958	124.611	46.8129	113.013	58.7622	0.51996
ATP5E	1429.43	1307.91	1012.16	1392.44	1285.49	189.182	0.147167
ATP5EP2	1137.71	809.038	896.074	882.254	931.269	142.828	0.153369
ATP5F1	108.431	203.633	79.6311	73.6266	116.33	60.1515	0.517074
ATP5G1	233.074	956.305	255.284	84.4541	382.279	390.126	1.02053
ATP5G2	1409.15	982.901	1771.65	1118.93	1320.66	349.284	0.264478
ATP5G3	102.362	118.793	121.646	68.7332	102.884	24.3013	0.236202
ATP5H	90.1791	86.0917	87.0512	70.9403	83.5656	8.59587	0.102864
ATP5I	332.665	134.272	103.876	132.045	175.714	105.544	0.600657
ATP5J	76.9034	85.8008	21.1807	43.2367	56.7804	29.9883	0.528145
ATP5J2	267.174	228.957	267.693	267.641	257.866	19.2742	0.0747451
ATP5J2-PTCD1	4.29268	3.36416	1.79139	4.60405	3.51307	1.26285	0.359472
ATP5L	136.122	167.522	182.723	225.949	178.079	37.3494	0.209735
ATP5L2	22.1164	27.7572	31.256	32.557	28.4216	4.66663	0.164193
ATP5O	498.414	399.254	144.48	358.113	350.065	149.172	0.426127
ATP5S	0.396661	2.1374	13.1548	7.42238	5.77781	5.75424	0.995921
ATP5SL	71.8856	15.4187	3.60869	18.3954	27.3271	30.3843	1.11187
ATP6AP1	94.8403	200.848	180.713	39.1285	128.882	75.4544	0.585451
ATP6AP2	8.95146	24.1067	15.002	4.51758	13.1444	8.47792	0.644982
ATP6V0A1	0.659134	6.9136	0.0148994	0.204158	1.94795	3.32146	1.70511
ATP6V0B	441.309	730.95	353.656	589.538	528.863	166.217	0.31429
ATP6V0C	20.8508	2.37152	10.7945	7.98418	10.5002	7.73794	0.736929
ATP6V0D1	93.2406	198.08	71.9222	80.5071	110.937	58.7514	0.529591
ATP6V0E1	260.474	857.52	400.747	728.832	561.893	278.14	0.495005
ATP6V0E2	3.08884	47.4664	1.02185	47.8572	24.8586	26.3449	1.05979
ATP6V1A	0.957153	1.88091	1.49059	1.47379	1.45061	0.378943	0.26123
ATP6V1B2	13.686	28.0833	0.473834	21.7785	16.0054	11.9138	0.744359
ATP6V1C1	7.49449	3.26059	9.18867	3.70692	5.91267	2.89443	0.48953
ATP6V1C2	0.249406	4.61124	48.149	0.364468	13.3435	23.2922	1.74558
ATP6V1D	24.4497	20.8663	11.2683	17.7435	18.5819	5.59289	0.300985
ATP6V1E1	121.904	17.5132	33.672	39.0693	53.0396	46.8142	0.882627
ATP6V1F	460.312	751.399	344.443	472.611	507.191	172.741	0.340583
ATP6V1G1	197.739	198.38	97.315	74.3881	141.956	65.4565	0.461106
ATP6V1H	1.37938	19.4418	26.5758	4.99178	13.0972	11.9014	0.908701
ATP7A	0.0245793	0.483897	0.654976	0.682689	0.461535	0.30428	0.659278
ATP8A2	0.167171	1.94615	6.79156	0.0346505	2.23488	3.16033	1.41409
ATP8B1	4.87538	0.199908	0.429299	1.98462	1.8723	2.15331	1.15009
ATP8B5P	5.29191	7.38003	3.03971	4.17988	4.97288	1.84952	0.371921
ATP9A	4.18561	3.58635	13.3194	18.2191	9.82762	7.15065	0.727607
ATP9B	0.865091	15.8711	1.90166	11.7527	7.59764	7.3821	0.971631
ATPAF1	11.9245	19.1248	5.50493	4.58257	10.2842	6.73787	0.655167
ATPAF2	33.6056	94.9953	0.165803	38.9848	41.9379	39.3198	0.937573
ATPIF1	333.238	422.392	163.503	451.313	342.611	129.549	0.378122
ATR	0.619561	2.32651	0.102101	0.104833	0.788251	1.05397	1.3371
ATRIP	0.413709	1.18508	9.19967	13.0682	5.96666	6.18016	1.03578
ATRN	0.614631	3.59516	0.73727	0.409672	1.33918	1.51004	1.12759
ATRX	1.28904	2.49255	2.85082	2.09381	2.18155	0.670551	0.307373
ATXN1	0.115514	1.65245	2.0998	0.686676	1.13861	0.901644	0.791882
ATXN10	18.2938	18.6532	34.7534	27.644	24.8361	7.90078	0.318117
ATXN1L	4.22321	4.77627	10.064	2.14438	5.30196	3.37083	0.635769
ATXN2	16.6261	36.2342	5.35586	0.756595	14.7432	15.8025	1.07185
ATXN2L	0.662132	0.114763	0.0706585	0.132396	0.244987	0.279306	1.14008
ATXN3	0.104271	0.923316	0.109797	0.0327548	0.292535	0.421982	1.4425
ATXN7	11.3848	1.38343	12.8659	12.6799	9.57851	5.50296	0.574511
ATXN7L1	0.128719	0.0865079	0.20635	1.65913	0.520177	0.760923	1.46282
ATXN7L3	10.5908	1.26851	0.572379	3.40969	3.96034	4.58223	1.15703
ATXN7L3B	33.0658	34.6105	26.8501	20.201	28.6818	6.57389	0.2292
AUP1	121.585	328.096	358.285	230.394	259.59	106.976	0.412096
AURKA	3.84476	8.46253	13.9324	9.67001	8.97742	4.14893	0.462151
AURKAIP1	269.504	370.306	78.1132	146.193	216.029	129.819	0.600932
AURKAPS1	0.635696	10.1023	1.97253	0.4524	3.29073	4.59131	1.39523
AVEN	0.694032	6.88432	0.168129	3.10729	2.71344	3.06094	1.12806
AVL9	8.15403	16.7925	4.66695	0.111437	7.43123	7.05635	0.949554
AVPI1	70.3865	30.0083	15.8155	101.555	54.4413	38.9995	0.716358
AXIN1	19.1964	1.30336	4.78732	18.3644	10.9129	9.20158	0.843186
AZI1	4.74972	2.89478	17.3964	9.09217	8.53327	6.45433	0.756373
AZI2	1.18884	1.50886	11.6007	8.62385	5.73056	5.20511	0.908308
AZIN1	5.22363	4.82103	8.49349	10.3951	7.23331	2.6735	0.36961
B2M	86.6714	235.103	670.82	140.555	283.287	265.539	0.93735
B3GALNT1	4.90236	5.43616	3.09776	1.46996	3.72656	1.80673	0.484826
B3GALNT2	2.13578	3.12363	0.360417	1.94362	1.89086	1.14379	0.604903
B3GALT4	2.07542	0.142864	0.457063	35.7704	9.61144	17.4599	1.81657
B3GALT6	22.2636	3.45146	1.06468	0.187399	6.74178	10.4394	1.54846
B3GAT2	0.00260536	0.00645337	0.00156838	0.00868641	0.00482838	0.00332137	0.687884
B3GAT3	38.9176	103.679	63.4476	136.745	85.6973	43.2535	0.504724
B3GNT1	0.306179	11.1282	6.96391	1.14234	4.88516	5.10792	1.0456
B3GNT2	0.727085	0.23181	0.803429	0.317278	0.5199	0.28715	0.552318
B3GNT9	4.71819	0.00166061	0.0122069	0.095555	1.2069	2.34123	1.93987
B4GALNT4	1.18479	6.92392	0.171718	2.44318	2.6809	2.97736	1.11058
B4GALT1	44.577	52.3588	0.322292	11.1312	27.0973	25.2686	0.932511
B4GALT2	0.771559	0.5504	1.95354	10.1465	3.3555	4.56904	1.36166
B4GALT3	66.0815	4.3546	0.569533	31.9824	25.747	30.3166	1.17748
B4GALT4	10.4942	16.0726	15.4444	3.8251	11.4591	5.66792	0.494623
B4GALT5	0.265664	0.720824	3.28936	7.81932	3.02379	3.46307	1.14527
B4GALT7	31.3592	18.7266	2.03175	38.4149	22.6331	15.9675	0.705494
B9D1	24.4053	27.7194	53.1157	18.5964	30.9592	15.2447	0.492411
B9D2	139.411	75.5765	0.178624	31.9586	61.7812	60.2798	0.975698
BACE1	0.313088	9.22698	1.76268	13.9856	6.32209	6.43076	1.01719
BACE2	0.574763	5.76018	54.6339	3.03413	16.0007	25.8424	1.61507
BAD	84.6954	77.1765	170.528	139.347	117.937	44.6864	0.378902
BAG1	46.5748	58.8489	16.2962	19.2459	35.2415	20.821	0.590809
BAG3	46.19	74.605	81.3482	36.6991	59.7106	21.6207	0.362092
BAG5	40.6788	30.8472	13.937	26.7893	28.0631	11.0766	0.394705
BAG6	66.4249	47.8527	26.9694	16.8042	39.5128	22.1121	0.559618
BAIAP2	3.62203	1.37187	0.133	4.51302	2.40998	2.01281	0.835196
BAIAP2L1	7.64857	1.49148	8.73931	8.49238	6.59293	3.43288	0.520691
BAIAP3	0.104952	0.0179177	9.59747	0.0653956	2.44643	4.76749	1.94875
BAK1	2.23217	9.62899	0.124477	16.3758	7.09036	7.41147	1.04529
BAMBI	45.4317	122.428	236.35	22.2234	106.608	96.5169	0.905342
BANF1	140.49	291.25	75.3948	212.041	179.794	92.927	0.516853
BANP	0.152539	6.71656	0.780307	1.42718	2.26915	3.01026	1.32661
BASP1	17.65	56.604	17.869	4.98377	24.2767	22.3774	0.921765
BAT1	97.4122	48.1215	115.966	71.0822	83.1455	29.7373	0.357654
BATF	141.74	417.492	277.988	148.608	246.457	130.112	0.527929
BAZ1A	2.59991	2.60881	5.42797	6.14111	4.19445	1.85902	0.44321
BAZ1B	17.3001	12.7812	0.179322	18.5647	12.2063	8.39354	0.687639
BAZ2A	1.21387	5.719	0.508312	2.27442	2.4289	2.31038	0.951204
BAZ2B	0.281806	3.8215	0.972294	0.0424811	1.27952	1.7399	1.35981
BBIP1	0.407367	0.0478077	0.0801838	0.700718	0.309019	0.307515	0.995134
BBS10	0.292749	0.753675	0.165476	1.14078	0.58817	0.446734	0.759532
BBS2	7.39983	8.8009	11.2868	0.092958	6.89512	4.8112	0.697769
BBS7	0.168816	0.0416907	0.109295	3.54792	0.96693	1.72144	1.78032
BBS9	0.309525	9.84118	1.28112	1.4075	3.20983	4.44803	1.38575
BBX	1.06241	3.37256	4.67759	0.399155	2.37793	1.99365	0.838396
BCAP29	4.51477	0.444618	2.54728	7.56965	3.76908	3.03014	0.803947
BCAP31	128.877	318.633	242.957	148.276	209.686	88.0865	0.420088
BCAR1	4.11369	13.761	8.11285	24.7869	12.6936	8.98119	0.707536
BCAR3	1.12643	1.98181	0.321033	2.80178	1.55776	1.07128	0.687706
BCAS2	95.2373	241.574	117.91	110.908	141.407	67.4472	0.476971
BCAS3	447.697	376.883	213.045	304.324	335.487	100.445	0.299402
BCAS4	46.6357	38.9116	13.3748	10.7472	27.4173	18.0421	0.658054
BCAT2	51.5473	42.9522	158.482	33.6987	71.6701	58.3317	0.813893
BCCIP	19.6568	7.95816	8.34005	13.2785	12.3084	5.46542	0.444041
BCDIN3D	0.301635	0.677728	0.78313	0.191623	0.488529	0.286163	0.585766
BCKDHA	118.552	42.2935	133.706	39.8311	83.5957	49.5116	0.592275
BCKDK	166.323	51.8915	91.7761	167.355	119.336	57.2186	0.479473
BCL10	5.35409	1.97317	4.26315	0.505062	3.02387	2.19196	0.724887
BCL11B	0.071959	0.147279	0.017123	0.23269	0.117263	0.0936391	0.798541
BCL2	6.01154	9.2824	0.0389733	0.440176	3.94327	4.48327	1.13694
BCL2A1	0.201691	1.3988	1.92397	0.331114	0.963894	0.835115	0.866398
BCL2L1	18.8176	42.0631	3.69807	16.3727	20.2379	15.9881	0.790011
BCL2L11	24.4799	6.92493	0.226515	18.8153	12.6117	11.0313	0.874693
BCL2L12	0.576052	0.102163	1.95154	7.26022	2.47249	3.28678	1.32934
BCL2L13	0.87961	4.84262	6.23198	2.38735	3.58539	2.40427	0.670576
BCL2L2	2.41346	4.45725	1.3547	1.879	2.5261	1.35806	0.537609
BCL3	0.283871	0.300925	3.43838	12.8035	4.20667	5.91999	1.40729
BCL7B	70.404	71.2588	52.4273	64.9742	64.7661	8.6839	0.134081
BCL7C	24.7133	28.9268	66.3841	76.6279	49.163	26.1927	0.532773
BCL9	2.76303	1.08389	3.17199	0.207003	1.80648	1.39763	0.773674
BCL9L	3.83004	3.40047	0.00939957	0.16812	1.85201	2.04459	1.10399
BCLAF1	1.86718	6.38457	5.88033	2.13695	4.06726	2.39608	0.589114
BCO2	0.0784563	0.0254544	0.0543212	0.0736759	0.0579769	0.024062	0.415027
BCOR	2.25209	0.00647471	0.0138076	1.09137	0.840936	1.06998	1.27236
BCR	0.962175	6.34124	2.32526	3.02305	3.16293	2.28519	0.72249
BCRP2	0.0185814	0.0422094	0.0256973	0.24977	0.0840645	0.110913	1.31938
BCRP3	0.115552	0.0773125	0.0372145	0.0337143	0.0659483	0.0385328	0.584288
BCS1L	76.3856	43.1579	31.4906	79.0435	57.5194	23.8256	0.414218
BCYRN1	1.32352	1.50326	4.27498	9.32738	4.10729	3.73309	0.908894
BDH1	3.26613	0.0251517	0.0559469	8.59657	2.98595	4.03769	1.35223
BDH2	0.125873	0.844262	9.02225	1.17832	2.79268	4.1762	1.49541
BDP1	1.2327	0.0641277	0.790258	0.24186	0.582236	0.5325	0.914577
BECN1	15.6646	22.5671	16.2687	16.0917	17.648	3.28917	0.186376
BEND3	0.203805	0.451174	0.215249	0.0650023	0.233808	0.160196	0.68516
BEND7	5.75811	2.25724	21.9441	2.28707	8.06163	9.39975	1.16599
BEST1	1.59718e-05	1.95624e-08	0.0505177	0.0561945	0.026682	0.0308876	1.15762
BET1L	31.4192	34.2191	0.123434	24.656	22.6044	15.5156	0.686398
BEX1	17.8446	15.0982	0.374633	9.83802	10.7889	7.69662	0.713386
BEX2	56.7029	37.9504	0.257515	22.0499	29.2402	23.9567	0.819306
BFAR	28.9005	11.3469	3.17853	17.2626	15.1721	10.8215	0.713251
BFSP1	26.5758	2.13471	15.9606	0.0705445	11.1854	12.4515	1.11319
BFSP2	0.195785	3.40971	22.5551	9.14437	8.82624	9.87263	1.11855
BICD2	0.359029	3.71847	0.232814	1.30079	1.40278	1.61566	1.15176
BID	7.18603	83.7093	36.7921	41.2786	42.2415	31.5124	0.746005
BIK	19.0553	0.515308	0.549541	121.876	35.499	58.2429	1.64069
BIN3	1.53691	3.17209	27.765	0.155622	8.15741	13.1297	1.60955
BIRC2	2.40904	1.29385	3.34772	1.99734	2.26199	0.857859	0.37925
BIRC5	17.0993	0.0774095	0.268724	54.999	18.1111	25.8541	1.42753
BIRC6	3.78969	2.2168	0.165994	2.93588	2.27709	1.54729	0.679503
BIVM	0.102082	1.44062	2.47584	3.27758	1.82403	1.37232	0.752355
BLCAP	33.7507	90.6949	78.4093	7.8964	52.6878	38.6049	0.73271
BLNK	0.977872	18.118	0.0488009	0.109867	4.81363	8.87972	1.8447
BLOC1S1	534.301	334.372	388.003	514.225	442.725	97.0108	0.219122
BLOC1S1-RDH5	0.216533	4.86056	39.5151	0.160475	11.1882	19.0126	1.69935
BLOC1S2	17.155	25.9056	23.9061	7.43527	18.6005	8.33198	0.447944
BLOC1S3	19.3136	31.5785	0.457736	19.7393	17.7723	12.8666	0.723971
BLVRA	82.0655	72.2836	128.85	80.4641	90.9158	25.6497	0.282126
BLVRB	271.37	196.963	313.744	186.953	242.257	60.74	0.250725
BMF	36.2237	9.6608	44.3717	30.7187	30.2437	14.8239	0.490147
BMI1	2.11946	1.92791	3.68421	2.74523	2.6192	0.791149	0.302057
BMP4	7.00356	9.85331	67.7248	19.0419	25.9059	28.3485	1.09429
BMP7	32.4401	2.42093	18.4501	102.358	38.9173	44.0362	1.13153
BMPR2	1.57103	2.09814	1.94476	1.68904	1.82574	0.239396	0.131123
BMS1	1.54288	3.28044	2.02861	2.50928	2.3403	0.740596	0.316453
BMS1P1	0.010178	0.00385337	0.0498317	0.010233	0.018524	0.0210855	1.13828
BNIP1	26.6851	39.0022	8.07902	2.75167	19.1295	16.7567	0.87596
BNIP2	2.59428	1.33071	5.77781	1.00608	2.67722	2.17764	0.813396
BNIP3	8.2683	3.19715	7.31793	10.5578	7.3353	3.07569	0.4193
BNIP3L	15.6624	10.8835	28.9015	3.83967	14.8218	10.5682	0.71302
BOD1	155.782	113.478	88.572	74.4119	108.061	35.6778	0.330164
BOD1L	0.355946	2.4781	2.34731	0.950929	1.53307	1.04572	0.682106
BOD1P	2.41822	1.9635	1.48354	1.48432	1.83739	0.448381	0.244031
BOK	106.82	42.6262	27.5188	18.6447	48.9024	39.8607	0.815107
BOLA1	162.22	305.218	394.609	237.594	274.91	98.8904	0.359719
BOLA2B	63.261	106.184	31.7683	69.61	67.7058	30.5257	0.450858
BOLA3	56.4243	7.3208	1.29234	19.9766	21.2535	24.7062	1.16245
BOP1	24.4952	48.7967	27.226	0.459346	25.2443	19.7779	0.78346
BPHL	14.8446	4.79915	24.2994	10.7691	13.6781	8.19493	0.59913
BPTF	9.60877	6.02475	2.92164	12.8441	7.84981	4.30715	0.548694
BRAP	3.35738	2.85752	3.95104	3.64675	3.45317	0.465232	0.134726
BRD1	0.272575	1.01477	1.63244	0.54615	0.866484	0.595544	0.687312
BRD2	0.942098	12.0369	48.8691	6.99428	17.2106	21.5875	1.25432
BRD3	1.31929	2.55346	6.27657	12.0969	5.56156	4.83968	0.870202
BRD4	28.949	25.9692	18.5346	10.4122	20.9662	8.28764	0.395285
BRD7	11.5281	14.129	0.196932	1.37697	6.80775	7.04932	1.03548
BRD7P3	0.14573	0.181766	0.0762456	0.12393	0.131918	0.0441166	0.334425
BRD8	24.1223	17.5892	15.1766	17.3478	18.559	3.8643	0.208217
BRD9	50.645	30.0355	105.586	76.9416	65.802	32.7406	0.497562
BRE	13.6295	13.9312	34.8396	0.71122	15.7779	14.123	0.895115
BRF2	7.08146	6.96269	19.7641	1.36631	8.79364	7.7846	0.885254
BRI3	24.7909	11.1578	54.3702	15.0652	26.346	19.5424	0.741758
BRIP1	0.434393	0.222506	0.639644	2.10798	0.851131	0.855031	1.00458
BRIX1	12.9976	17.9055	6.77131	13.7659	12.8601	4.59597	0.357383
BRMS1	76.4673	147.617	3.0892	57.2132	71.0967	59.7271	0.840083
BRMS1L	4.19661	5.3064	1.21732	2.06063	3.19524	1.88496	0.589928
BRP44	0.365806	0.409382	10.098	0.511393	2.84615	4.83495	1.69877
BRP44L	9.20035	32.4537	5.43606	34.8843	20.4936	15.3232	0.747708
BRPF1	7.5678	1.06121	3.84511	2.46844	3.73564	2.79618	0.748513
BRPF3	0.364306	3.53354	6.27578	0.560945	2.68364	2.79946	1.04316
BRWD1	21.5811	10.8611	1.08155	0.279096	8.45071	9.98828	1.18194
BRWD3	1.72632	0.0246635	0.0394529	0.0540112	0.461112	0.843557	1.8294
BSCL2	144.806	110.86	21.527	47.8949	81.272	56.5553	0.695877
BSDC1	0.341607	0.173595	5.622	6.21435	3.08789	3.27779	1.0615
BSG	88.0441	182.108	32.6196	41.1641	85.984	68.5581	0.797336
BSPRY	30.9355	26.0422	25.198	13.3641	23.885	7.45601	0.312164
BST2	42.9363	85.0162	0.185407	3.99771	33.0339	39.6751	1.20104
BTAF1	0.370848	0.224644	0.095827	4.2431	1.2336	2.00947	1.62894
BTBD1	0.508326	5.2192	0.143884	0.144262	1.50392	2.4828	1.65089
BTBD10	0.230919	2.70302	0.33925	2.90782	1.54525	1.45819	0.943656
BTBD11	1.50492	4.76171	0.0701366	8.84584	3.79565	3.8972	1.02675
BTBD2	0.5227	3.59253	5.03249	2.13352	2.82031	1.9357	0.686342
BTBD3	1.98572	1.21682	12.0698	2.03855	4.32772	5.17503	1.19579
BTBD6	95.5249	74.9677	149.818	47.8878	92.0496	43.1714	0.469002
BTBD7	5.47017	3.23219	0.877453	6.2297	3.95238	2.41272	0.610449
BTD	0.306933	0.0774696	0.578312	24.7269	6.4224	12.2047	1.90033
BTF3	551.306	315.676	588.295	390.212	461.372	129.729	0.28118
BTF3L4	8.6986	6.358	17.0891	9.89806	10.5109	4.62527	0.440043
BTF3P11	8.87663	5.82615	14.0458	6.46309	8.80292	3.73404	0.424182
BTG1	8.9111	4.12303	17.9395	13.1452	11.0297	5.89947	0.534871
BTG2	11.9926	11.1379	39.1434	0.579208	15.7133	16.4599	1.04752
BTG3	0.0791407	0.167461	5.63824	1.86373	1.93714	2.60048	1.34243
BTN3A2	0.0249175	0.521864	5.24	2.25537	2.01054	2.35572	1.17168
BTN3A3	0.0740271	2.65494	21.5278	0.152065	6.10221	10.3534	1.69666
BTRC	8.25248	3.79597	0.581998	0.0148428	3.16132	3.78047	1.19585
BUB3	113.135	153.831	28.3589	91.0584	96.5958	52.397	0.542436
BUD13	2.46458	2.75568	7.2792	1.87026	3.59243	2.48531	0.691819
BUD31	360.361	756.086	256.579	296.841	417.467	229.753	0.550351
BZW1	6.91452	6.70769	7.76925	9.49353	7.72125	1.26773	0.164187
BZW2	32.904	36.3596	40.3067	18.4284	31.9997	9.53962	0.298116
C10orf116	0.466658	11.632	87.9851	77.0933	44.2943	44.6182	1.00731
C10orf118	0.715611	0.27723	0.577855	0.262162	0.458214	0.224914	0.490848
C10orf137	1.96592	8.03148	10.7801	0.0379059	5.20385	5.04187	0.968872
C10orf18	1.16086	2.84759	1.16197	0.150386	1.3302	1.11824	0.840658
C10orf2	6.1346	78.4514	0.0980994	51.9774	34.1654	37.527	1.09839
C10orf26	10.0578	19.0538	17.2115	3.40012	12.4308	7.16248	0.576188
C10orf28	1.95567	1.67384	3.82148	22.2258	7.4192	9.91696	1.33666
C10orf32	6.49573	0.955379	3.0602	10.7149	5.30655	4.26783	0.804257
C10orf32-AS3MT	0.0016664	0.00279518	0.00208835	0.117346	0.030974	0.0575832	1.85908
C10orf35	23.2322	9.13543	48.792	2.89341	21.0133	20.3797	0.969848
C10orf46	7.74655	5.24391	10.4839	10.9699	8.61106	2.65561	0.308395
C10orf47	2.14155	0.262314	0.178016	5.03947	1.90534	2.27755	1.19535
C10orf57	0.010951	0.0936432	39.8004	0.0224192	9.98185	19.8791	1.99152
C10orf58	27.261	45.0151	30.784	26.2808	32.3352	8.67159	0.268178
C10orf71	149.139	120.938	131.955	100.886	125.73	20.2231	0.160846
C10orf76	9.19666	11.6835	3.13555	3.3677	6.84585	4.27368	0.624273
C10orf84	6.86583	14.4748	3.3961	4.8468	7.39588	4.9291	0.666466
C11orf1	8.79498	20.1139	29.0853	31.0435	22.2594	10.1595	0.456414
C11orf10	443.419	439.781	327.128	511.817	430.536	76.488	0.177658
C11orf2	188.239	168.08	205.98	173.917	184.054	16.8937	0.0917866
C11orf20	32.047	0.33241	0.472656	48.8941	20.4365	24.1341	1.18093
C11orf24	58.5798	26.2486	91.848	14.6622	47.8347	34.7323	0.726091
C11orf30	8.44149	1.55129	1.45521	1.17958	3.15689	3.52659	1.11711
C11orf31	159.885	102.334	81.2997	116.769	115.072	33.2361	0.288829
C11orf46	20.2873	3.96497	16.0444	7.91393	12.0526	7.44498	0.617705
C11orf48	52.8117	60.8857	38.8002	77.557	57.5136	16.1803	0.28133
C11orf49	4.32835	50.5933	91.9214	24.8771	42.93	37.7486	0.879306
C11orf51	561.224	369.779	2.57206	174.394	276.992	241.682	0.872521
C11orf52	18.0326	16.5018	0.299441	0.991332	8.95629	9.62108	1.07423
C11orf57	18.6049	4.77169	0.772625	0.82107	6.24257	8.4519	1.35391
C11orf58	15.1695	30.7246	15.4605	23.0275	21.0955	7.37841	0.349762
C11orf59	438.997	245.63	339.323	286.936	327.721	83.5051	0.254805
C11orf67	12.3792	50.7173	0.892516	63.5978	31.8967	30.0076	0.940774
C11orf68	83.3881	171.563	53.4801	27.2526	83.921	62.7677	0.747939
C11orf71	7.627	4.74846	5.47449	0.843142	4.67327	2.8309	0.605764
C11orf73	14.133	54.7749	61.9503	38.7313	42.3974	21.1962	0.499941
C11orf74	5.28736	14.2624	13.6625	14.8499	12.0155	4.51157	0.375478
C11orf80	0.560136	6.78389	43.8763	5.54748	14.192	19.9716	1.40725
C11orf82	0.0588816	0.267511	4.04149	2.48977	1.71441	1.90182	1.10931
C11orf83	301.307	421.2	64.2805	158.934	236.43	157.046	0.664237
C11orf84	0.107833	0.163301	0.130612	0.312915	0.178665	0.0923497	0.516887
C12orf10	145.815	106.148	120.694	74.3611	111.755	29.8314	0.266937
C12orf11	3.46087	5.37483	2.39541	1.20047	3.10789	1.77102	0.569844
C12orf23	1.24614	3.60917	5.63503	3.35782	3.46204	1.79486	0.518441
C12orf24	0.0323024	2.93782	35.4316	10.9234	12.3313	16.0739	1.3035
C12orf26	2.90169	0.838942	0.251685	0.0082454	1.00014	1.31478	1.31459
C12orf32	51.1474	8.24683	15.329	10.2736	21.2492	20.1534	0.94843
C12orf41	0.618433	2.87655	0.856087	9.26602	3.40427	4.03703	1.18587
C12orf44	251.151	187.476	6.74117	124.596	142.491	104.21	0.731341
C12orf45	15.814	44.4848	57.5002	40.2133	39.5031	17.4202	0.440984
C12orf47	37.7148	40.5449	0.760938	0.581618	19.9006	22.2342	1.11727
C12orf48	2.72469	0.39374	0.165205	0.565416	0.962263	1.18633	1.23286
C12orf49	10.6889	5.42435	0.428512	20.8198	9.34039	8.72453	0.934065
C12orf5	4.03359	7.98134	2.44796	1.70368	4.04164	2.80043	0.692893
C12orf51	3.98558	3.59369	2.57139	0.309617	2.61507	1.64854	0.630399
C12orf52	34.7317	42.2498	88.9081	34.0408	49.9826	26.2153	0.524488
C12orf57	559.491	740.337	1176.53	205.283	670.41	404.019	0.602644
C12orf62	379.305	352.838	198.718	343.653	318.629	81.3566	0.255334
C12orf73	6.0121	16.7868	20.9109	3.11541	11.7063	8.50026	0.726127
C12orf75	20.5141	8.15054	0.503883	6.14369	8.82805	8.43644	0.955639
C12orf76	6.05863	0.205728	0.965337	9.05562	4.07133	4.21832	1.0361
C13orf1	1.18272	0.359925	5.07911	0.207302	1.70726	2.28835	1.34036
C13orf23	11.2194	21.6998	2.44855	13.8529	12.3052	7.93697	0.645011
C14orf1	129.146	290.652	112.196	60.2301	148.056	99.4829	0.671927
C14orf101	0.393083	0.297642	1.01176	0.407383	0.527467	0.326516	0.619027
C14orf102	3.95987	0.207346	0.612062	0.140918	1.23005	1.83175	1.48917
C14orf104	3.82725	6.6302	1.16356	1.62791	3.31223	2.49853	0.754333
C14orf109	90.6735	15.1392	51.2403	49.4814	51.6336	30.8801	0.598062
C14orf119	89.2335	86.7866	45.7898	78.6651	75.1188	20.0676	0.267145
C14orf126	2.72882	3.12184	1.23657	4.55773	2.91124	1.36542	0.469015
C14orf129	1.0221	1.97353	2.39351	1.1864	1.64389	0.649747	0.395251
C14orf132	7.91381	22.2096	106.022	8.61178	36.1893	47.0179	1.29922
C14orf135	0.639692	2.44205	4.36916	0.154691	1.9014	1.91703	1.00822
C14orf142	10.0789	3.8329	1.33401	1.22929	4.11878	4.15166	1.00798
C14orf143	13.046	11.3066	14.8501	8.21012	11.8532	2.82695	0.238497
C14orf147	12.1767	1.65204	2.11419	0.861411	4.20109	5.34218	1.27162
C14orf153	60.2964	98.5182	79.3557	65.843	76.0033	17.0108	0.223816
C14orf156	196.943	152.396	129.533	142.29	155.29	29.3017	0.18869
C14orf165	6.26863	7.73519	10.0768	9.81719	8.47445	1.80579	0.213086
C14orf166	183.287	182.784	329.138	144.571	209.945	81.5048	0.38822
C14orf167	14.2484	2.75667	7.29557	16.2159	10.1291	6.22895	0.614954
C14orf169	16.0035	11.4374	0.0691075	5.17934	8.17234	6.99066	0.855406
C14orf179	126.778	185.032	153.758	34.0504	124.905	65.079	0.521029
C14orf19	77.085	42.3065	87.8172	28.4046	58.9033	28.1201	0.477393
C14orf2	590.214	860.215	334.362	503.532	572.081	219.514	0.383712
C14orf33	0.351477	0.90487	12.9421	0.291411	3.62246	6.21922	1.71685
C14orf4	4.2016	2.38016	2.27743	2.19801	2.7643	0.961097	0.347682
C14orf43	1.86671	3.56092	4.06163	1.88716	2.8441	1.13538	0.399203
C14orf45	0.00193386	0.0694683	0.859607	0.000624063	0.232908	0.419034	1.79914
C14orf79	45.7347	48.0669	30.2859	8.53985	33.1568	18.2094	0.549191
C14orf80	214.75	106.765	38.4032	169.554	132.368	76.7126	0.57954
C14orf93	5.98963	9.24336	8.2855	5.87165	7.34753	1.68286	0.229038
C15orf17	23.1078	7.65224	0.763563	2.62147	8.53627	10.1409	1.18797
C15orf23	1.34195	0.144177	0.34212	10.137	2.99131	4.79255	1.60216
C15orf24	9.58419	60.8364	14.1611	21.3028	26.4711	23.4122	0.884442
C15orf37	2.38819	3.10538	3.66053	0.0555484	2.30241	1.58587	0.688788
C15orf38-AP3S2	0.0349303	23.0214	0.265456	0.0153462	5.83428	11.4586	1.96402
C15orf39	14.1428	6.42876	0.0954889	12.0494	8.17911	6.29691	0.769878
C15orf40	42.1175	47.2651	12.0432	40.6427	35.5171	15.9047	0.447803
C15orf44	9.15839	4.69897	0.810471	1.2876	3.98886	3.85691	0.966921
C15orf61	11.0231	2.36696	16.0752	3.34197	8.20181	6.5221	0.795203
C15orf63	72.808	31.9323	67.0724	42.6011	53.6035	19.5014	0.363809
C16orf13	100.358	49.2568	63.9714	214.251	106.959	74.6829	0.698237
C16orf42	273.632	202.923	0.357134	303.672	195.146	136.554	0.699754
C16orf45	13.1417	13.619	90.1588	104.002	55.2304	48.654	0.880928
C16orf48	2.62505	0.156922	0.725169	3.3792	1.72159	1.52807	0.887592
C16orf52	1.13131	1.93636	3.36704	1.87598	2.07767	0.934295	0.449683
C16orf53	28.2283	73.8558	2.82289	18.0644	30.7428	30.5795	0.994687
C16orf55	0.192758	0.291913	0.817174	0.998853	0.575174	0.393508	0.684155
C16orf58	11.2342	29.3263	2.40662	11.6202	13.6468	11.2859	0.827
C16orf59	0.586619	2.66512	19.0004	64.2005	21.6132	29.5615	1.36776
C16orf61	18.1879	26.498	4.62913	30.601	19.979	11.4623	0.573716
C16orf62	0.861319	5.38057	0.108674	5.80225	3.0382	2.96915	0.977273
C16orf63	6.56387	2.37857	1.4008	3.96498	3.57706	2.25418	0.630178
C16orf68	28.3416	29.0404	31.4066	3.25272	23.0103	13.2369	0.575258
C16orf7	0.355443	1.41983	0.0307179	0.135348	0.485335	0.637527	1.31358
C16orf70	10.2047	21.0463	0.197603	17.125	12.1434	9.13854	0.752552
C16orf72	3.23936	6.86993	1.87146	6.4742	4.61374	2.44682	0.530333
C16orf74	5.53795	4.83144	0.77772	20.3624	7.87738	8.58354	1.08964
C16orf75	3.56727	24.0288	1.62032	57.2425	21.6147	25.8241	1.19475
C16orf79	2.66591e-07	8.16033e-148	0.290947	1.06617	0.339279	0.503629	1.48441
C16orf80	15.7043	13.5185	28.0322	12.4038	17.4147	7.20986	0.41401
C16orf87	4.00491	3.84896	1.18164	0.638555	2.41852	1.75698	0.72647
C16orf88	8.83519	5.21875	0.563794	23.6221	9.55996	9.96738	1.04262
C16orf91	63.8208	36.4145	27.5071	9.7189	34.3653	22.5559	0.656356
C16orf93	9.08289	9.30915	0.101366	2.76087	5.31357	4.6136	0.868267
C17orf101	0.829764	15.4544	3.61759	2.02539	5.48179	6.74577	1.23058
C17orf106	261.769	54.8812	68.9761	144.463	132.522	94.7163	0.71472
C17orf28	26.194	24.5905	49.9372	59.7363	40.1145	17.4764	0.435663
C17orf37	104.762	249.342	335.703	106.001	198.952	113.654	0.571263
C17orf42	10.9868	0.180852	0.192866	15.9741	6.83365	7.94053	1.16197
C17orf49	200.013	100.947	78.7087	304.586	171.064	103.46	0.604805
C17orf53	0.096917	0.0586101	0.125366	23.8094	6.02257	11.8579	1.96891
C17orf58	6.43984	17.8928	28.1784	13.9064	16.6044	9.05934	0.5456
C17orf59	37.0823	78.5867	28.382	23.8262	41.9693	25.0233	0.59623
C17orf61	126.537	87.4327	185.466	173.533	143.242	45.0709	0.314648
C17orf62	16.5446	13.5589	36.4512	57.1228	30.9194	20.2092	0.653611
C17orf63	1.20636	0.209908	1.18427	3.78933	1.59747	1.53333	0.959849
C17orf65	4.09753	12.0689	3.02421	1.23893	5.10739	4.78843	0.937548
C17orf68	0.13286	0.784756	0.047682	7.14169	2.02675	3.42582	1.6903
C17orf70	43.1778	2.80089	19.4961	27.0158	23.1226	16.7679	0.725174
C17orf71	8.61519	16.5763	3.50434	5.30386	8.49992	5.78538	0.680639
C17orf75	0.328787	3.28623	0.902684	1.19943	1.42928	1.28964	0.902296
C17orf76	0.118288	0.0895678	0.573107	5.68825	1.6173	2.72299	1.68366
C17orf79	40.6108	27.4425	37.811	6.29602	28.0401	15.5634	0.55504
C17orf80	12.2951	2.76133	17.5463	0.0662849	8.16725	8.16201	0.999358
C17orf81	43.1788	5.17243	20.0472	42.9523	27.8377	18.6029	0.668264
C17orf85	0.647114	1.97311	0.068825	5.43189	2.03023	2.40379	1.184
C17orf89	8.29499	2.84029	24.9523	5.48403	10.3929	9.95852	0.958204
C17orf90	376.758	213.055	197.429	71.0002	214.561	125.45	0.584685
C17orf95	45.8511	72.8348	71.9226	56.3759	61.7461	13.0129	0.210749
C18orf1	2.05643	0.584112	6.92797	2.45878	3.00682	2.73548	0.909757
C18orf10	51.9739	34.4795	70.7129	22.7758	44.9855	20.9315	0.465294
C18orf19	7.44264	4.91381	3.0108	6.05617	5.35586	1.87437	0.349967
C18orf21	5.06561	45.206	35.3533	20.0567	26.4204	17.5994	0.66613
C18orf25	3.19512	1.23017	2.91	4.28109	2.90409	1.26265	0.434783
C18orf32	7.68667	7.59173	15.2312	8.79493	9.82613	3.64454	0.370903
C18orf45	1.33471	0.675772	0.0850877	0.180649	0.569055	0.572334	1.00576
C18orf55	0.484851	11.0139	1.73386	5.22589	4.61463	4.71445	1.02163
C18orf8	18.5641	4.99859	1.27331	2.08843	6.73111	8.04909	1.1958
C19orf10	13.383	170.182	67.3977	83.6847	83.6619	65.0369	0.777378
C19orf12	5.65298	1.29592	13.5101	2.15156	5.65264	5.56711	0.98487
C19orf2	15.4868	26.6412	73.4568	33.9135	37.3746	25.2203	0.674798
C19orf21	6.52812	11.8969	0.148911	7.64475	6.55467	4.85668	0.74095
C19orf22	18.9063	4.87535	23.7274	4.90155	13.1027	9.687	0.739316
C19orf24	162.784	82.6907	84.0914	99.8476	107.353	37.7636	0.351768
C19orf25	3.36548	15.2615	0.150961	0.183148	4.74027	7.17439	1.5135
C19orf28	1.21519	2.69805	5.12044	0.123647	2.28933	2.16227	0.944497
C19orf29	0.0852998	2.05989	0.0665897	2.28093	1.12318	1.21263	1.07964
C19orf33	388.544	310.095	154.144	5.85736	214.66	169.906	0.791512
C19orf39	66.2437	48.0334	3.55581	21.0591	34.723	27.8617	0.802398
C19orf42	76.4288	245	120.738	23.5134	116.42	94.4853	0.811589
C19orf43	213.13	413.11	142.605	237.675	251.63	114.948	0.456814
C19orf46	121.753	19.5762	0.222685	11.9466	38.3746	56.1526	1.46327
C19orf48	294.16	253.912	153.468	371.579	268.28	90.7904	0.338417
C19orf50	120.954	38.933	109.15	74.7258	85.9407	36.9689	0.430168
C19orf51	48.0534	0.258057	0.0786284	0.121098	12.1278	23.9505	1.97485
C19orf52	40.4677	24.4329	0.369588	5.81863	17.7722	18.3047	1.02996
C19orf53	960.087	1236.74	428.495	864.264	872.397	335.435	0.384499
C19orf54	8.9723	19.9835	64.7517	1.4922	23.7999	28.3379	1.19067
C19orf56	1049.6	1336.06	661.185	754.899	950.436	305.745	0.321689
C19orf6	10.478	26.557	0.140884	2.45202	9.90698	11.9513	1.20635
C19orf60	11.9792	6.44672	6.54555	19.4031	11.0936	6.11311	0.551046
C19orf62	120.587	60.3817	145.902	150.68	119.388	41.4944	0.34756
C19orf63	22.0542	31.0975	3.48036	18.8207	18.8632	11.4963	0.609456
C19orf66	5.45518	0.0752827	1.20772	0.0123081	1.68762	2.57106	1.52348
C19orf70	163.021	148.464	77.7819	126.26	128.882	37.2694	0.289175
C1D	0.346082	0.842184	2.59481	0.208744	0.997955	1.09879	1.10104
C1GALT1C1	3.72536	0.914597	5.73139	1.50758	2.96973	2.20297	0.741807
C1orf103	2.5626	5.23582	0.8042	0.630858	2.30837	2.13785	0.926129
C1orf104	0.973359	7.24315	0.0334764	0.00705687	2.06426	3.48172	1.68667
C1orf106	3.61608	0.0096245	0.015338	0.0157712	0.914203	1.80125	1.9703
C1orf109	0.179055	2.47434	7.98842	1.03919	2.92025	3.50893	1.20158
C1orf115	0.353631	0.374876	2.62712	2.49217	1.46195	1.26874	0.867839
C1orf122	22.0004	53.0461	94.3988	15.1928	46.1595	36.1343	0.782813
C1orf123	105.496	22.6751	18.9455	52.4702	49.8967	39.9871	0.801397
C1orf124	0.315121	1.22299	7.49184	0.0964614	2.2816	3.50757	1.53733
C1orf128	4.71052	33.5381	0.105663	5.53286	10.9718	15.2326	1.38834
C1orf131	18.761	6.34945	8.28992	12.9826	11.5957	5.52921	0.476831
C1orf144	35.2573	23.0953	24.4932	17.743	25.1472	7.34108	0.291924
C1orf151	4.08611	6.87204	0.447741	8.45872	4.96615	3.51288	0.707364
C1orf156	3.0254	12.0688	3.15804	3.48724	5.43487	4.42688	0.814533
C1orf159	1.35517	16.9502	0.121589	8.32281	6.68744	7.73611	1.15681
C1orf163	17.5825	2.98796	1.57306	42.5736	16.1793	19.0261	1.17596
C1orf172	31.4803	59.5031	107.088	13.3424	52.8534	40.8393	0.772689
C1orf174	2.73747	2.50666	0.35985	3.06139	2.16634	1.22563	0.565761
C1orf175-TTC4	0.00158495	0.0598586	0.00529625	0.00396831	0.017677	0.0281629	1.59319
C1orf198	23.8508	13.5537	9.20301	36.3481	20.7389	12.0835	0.58265
C1orf21	1.89105	3.67547	8.14141	2.45662	4.04114	2.83311	0.701067
C1orf212	2.81668	4.79918	17.9229	26.2864	12.9563	11.1312	0.859133
C1orf226	5.30655	7.30566	9.80023	1.15781	5.89256	3.65276	0.619894
C1orf31	26.7016	7.51711	15.8947	14.9008	16.2536	7.90455	0.486328
C1orf35	40.2021	67.6465	5.8781	38.4754	38.0505	25.2705	0.66413
C1orf43	83.7515	60.9854	70.3643	35.713	62.7035	20.2743	0.323336
C1orf50	25.2607	5.60217	0.256042	11.4796	10.6496	10.7653	1.01086
C1orf51	20.1954	6.6787	49.4636	0.252169	19.1475	21.8531	1.1413
C1orf52	3.19175	10.4302	0.409364	3.06375	4.27377	4.30001	1.00614
C1orf53	25.4539	2.30314	0.646352	21.9003	12.5759	12.9181	1.02721
C1orf56	52.6223	83.8231	46.5235	11.4736	48.6106	29.6621	0.610199
C1orf59	39.8068	105.435	10.27	56.9866	53.1246	39.8546	0.75021
C1orf69	7.28729	0.919654	7.60079	1.28062	4.27209	3.66785	0.858562
C1orf77	67.013	139.46	29.0161	95.6614	82.7876	46.6108	0.563017
C1orf84	7.57969	6.65393	4.50709	5.70977	6.11262	1.3147	0.21508
C1orf85	66.451	31.1435	0.486827	2.72141	25.2007	30.8383	1.22371
C1orf86	0.127549	0.00246869	0.0289881	1.62125	0.445064	0.785968	1.76597
C1orf9	1.73194	3.32976	3.87593	0.0847394	2.25559	1.7094	0.75785
C1orf91	8.52587	41.9626	0.160108	1.56172	13.0526	19.6175	1.50296
C1orf96	0.919078	0.21651	1.91311	0.254004	0.825676	0.793542	0.961083
C1orf97	1.00453	20.6456	11.2403	0.237959	8.2821	9.64846	1.16498
C1QBP	125.984	43.0537	90.1132	104.226	90.8442	35.111	0.386497
C1QTNF6	0.902987	4.2102	3.64107	33.7256	10.62	15.4713	1.45681
C20orf108	10.5727	20.2896	36.7273	10.3079	19.4744	12.4042	0.63695
C20orf11	129.297	109.92	36.6104	69.2187	86.2615	41.5029	0.481129
C20orf111	88.8323	90.7932	18.1103	85.4129	70.7872	35.1882	0.497099
C20orf117	0.0847905	1.36942	1.72288	0.1406	0.829423	0.8404	1.01324
C20orf151	11.7296	18.6345	0.0599475	0.461635	7.72142	9.06575	1.1741
C20orf177	4.37945	2.65128	0.877554	3.64241	2.88767	1.51564	0.524865
C20orf191	0.77704	0.210134	1.77317	0.492441	0.813196	0.680545	0.836877
C20orf194	0.396029	2.38745	0.824083	0.454637	1.01555	0.934023	0.919722
C20orf196	4.07801	37.0544	0.149682	20.5171	15.4498	16.8903	1.09324
C20orf20	154.159	109.215	10.9453	161.797	109.029	69.3821	0.636363
C20orf24	95.2809	172.947	0.500651	106.781	93.8774	71.0392	0.756723
C20orf27	97.7017	101.051	141.592	38.4165	94.6903	42.4894	0.448719
C20orf29	16.856	7.14097	0.186644	0.670731	6.21359	7.77106	1.25066
C20orf3	50.3094	140.038	19.1424	83.7778	73.3169	51.7216	0.705452
C20orf30	62.9481	34.6479	35.7907	14.4395	36.9566	19.9104	0.538751
C20orf4	17.6143	36.9417	50.2159	39.4277	36.0499	13.5739	0.376531
C20orf43	180.967	318.579	151.481	79.2071	182.559	100.252	0.54915
C20orf72	14.2962	29.8064	1.94404	7.16117	13.302	12.1119	0.910538
C21orf119	43.6077	16.9077	0.636383	94.0909	38.8107	40.8898	1.05357
C21orf2	19.4186	5.97452	35.2526	21.1142	20.44	11.9744	0.585834
C21orf33	37.1617	50.5532	20.8421	73.6578	45.5537	22.3303	0.490197
C21orf45	24.4701	6.14213	0.382092	9.75182	10.1865	10.2745	1.00863
C21orf59	4.96577	26.5371	24.8722	3.77511	15.0375	12.3456	0.820987
C21orf70	31.7645	11.8235	0.465515	15.9197	14.9933	12.9516	0.863829
C22orf13	11.2242	16.7337	7.86603	11.5964	11.8551	3.65962	0.308696
C22orf25	21.4299	67.0035	3.05653	51.9667	35.8642	28.9461	0.807105
C22orf27	2.55199	0.440922	3.98633	12.4015	4.84519	5.24378	1.08227
C22orf28	36.7115	20.2096	71.9644	19.2885	37.0435	24.6184	0.664581
C22orf29	5.934	10.9366	0.933034	12.8688	7.66811	5.35719	0.698633
C22orf30	1.7422	3.06111	0.512986	5.57834	2.72366	2.16898	0.796348
C22orf32	48.1529	57.2707	54.4533	49.532	52.3522	4.25025	0.0811857
C22orf39	15.8183	3.17808	25.1132	1.69303	11.4507	11.0964	0.96906
C22orf45	1.49154	1.92872	4.45302	1.04336	2.22916	1.526	0.684563
C22orf9	5.87608	0.231785	4.66578	0.0370076	2.70266	3.00751	1.1128
C2CD2	0.589492	0.0336239	0.0160406	0.00763051	0.161697	0.285402	1.76505
C2CD2L	0.753329	9.79221	4.84116	0.052049	3.85969	4.48351	1.16163
C2orf15	6.61633	0.744334	1.40438	3.51084	3.06897	2.64284	0.861148
C2orf18	9.48412	4.23984	0.0649019	1.13285	3.73043	4.22485	1.13254
C2orf24	16.3994	73.6571	0.534635	32.6407	30.808	31.4298	1.02018
C2orf27A	1.36365	1.84632	0.166367	2.09228	1.36715	0.855825	0.62599
C2orf28	130.609	206.076	346.445	151.697	208.707	97.1736	0.465599
C2orf29	8.74171	20.5227	5.77548	14.1488	12.2972	6.48747	0.527557
C2orf3	0.198526	0.303816	1.92493	0.0782745	0.626387	0.870586	1.38985
C2orf42	7.84441	11.6584	19.8454	3.63245	10.7452	6.89573	0.641752
C2orf43	0.184083	2.74584	2.70538	6.73054	3.09146	2.70581	0.875254
C2orf47	29.9661	24.7611	27.4922	5.6572	21.9691	11.0805	0.504365
C2orf49	1.21801	13.4653	19.3759	0.201972	8.5653	9.39516	1.09689
C2orf55	2.6008	4.22584	0.0437531	4.26774	2.78453	1.98519	0.712933
C2orf64	11.3915	10.8	6.87966	26.5088	13.895	8.64426	0.622113
C2orf67	0.0516397	0.000189605	0.0473733	0.000288863	0.0248729	0.0284978	1.14574
C2orf68	7.90705	7.5119	3.68819	3.25752	5.59116	2.45762	0.439555
C2orf7	0.198087	2.54967	0.359804	10.9602	3.51694	5.07675	1.44351
C2orf74	33.6305	36.9364	26.6966	38.3639	33.9069	5.1996	0.15335
C2orf76	0.907394	2.31889	5.03745	5.36031	3.40601	2.15297	0.632108
C2orf79	238.885	137.454	116.02	96.3883	147.187	63.3907	0.430682
C2orf81	1.13029	11.8991	28.0929	0.74564	10.467	12.8375	1.22647
C3orf1	11.5959	39.5623	165.91	31.8816	62.2374	70.1147	1.12657
C3orf10	159.51	286.515	275.407	327.456	262.222	72.0399	0.274729
C3orf14	64.776	92.7302	37.8851	33.9628	57.3385	27.2809	0.475787
C3orf17	4.43102	3.51941	24.8389	17.7878	12.6443	10.4225	0.824286
C3orf19	3.30225	18.8072	31.4827	0.647677	13.56	14.3841	1.06078
C3orf23	0.454708	3.16983	2.9856	0.231782	1.71048	1.58316	0.925562
C3orf26	2.28576	28.2056	13.7333	15.4726	14.9243	10.612	0.711056
C3orf31	15.2564	13.2946	1.03236	0.211996	7.44884	7.93041	1.06465
C3orf37	5.23978	12.3511	4.01918	2.53779	6.03696	4.35199	0.720891
C3orf38	2.77351	4.79462	0.470713	0.0573218	2.02404	2.1999	1.08688
C3orf39	0.705369	3.67589	25.5978	3.19933	8.2946	11.6088	1.39956
C3orf45	0.012782	0.00472879	0.0542996	2.06393	0.533935	1.02023	1.91077
C3orf57	52.8629	74.3075	139.508	144.15	102.707	46.0536	0.448397
C3orf59	9.32046	4.67349	4.55604	0.0516898	4.65042	3.78449	0.813795
C3orf63	0.143516	0.0190439	0.158453	0.0273795	0.0870981	0.0740995	0.850759
C3orf64	0.0506319	0.115015	0.725689	1.23838	0.532429	0.560381	1.0525
C3orf75	5.13558	19.862	54.6125	20.2415	24.9629	20.9804	0.840464
C3orf78	1.25177	33.5534	3.63889	0.622706	9.76669	15.9109	1.6291
C4orf10	20.1238	7.40151	11.8655	12.8218	13.0532	5.27254	0.403929
C4orf14	77.8064	46.3305	97.0546	45.9188	66.7776	25.1098	0.376021
C4orf19	2.82221	3.5929	7.13459	12.8358	6.59638	4.56382	0.691867
C4orf23	0.221686	0.08393	0.149176	12.7435	3.29957	6.2962	1.90819
C4orf27	7.68149	1.87713	20.5983	1.38432	7.88531	8.9447	1.13435
C4orf3	18.1942	23.7928	10.588	6.60197	14.7942	7.68851	0.519696
C4orf34	29.6848	8.52586	39.7785	20.0501	24.5098	13.3578	0.544996
C4orf41	0.483341	5.66088	4.1656	0.031313	2.58528	2.76271	1.06863
C4orf42	5.3992	4.85454	3.33153	3.94116	4.38161	0.923005	0.210654
C4orf43	1.48883	2.17137	9.64092	1.50862	3.70243	3.97168	1.07272
C4orf46	0.0595226	0.247887	1.46597	0.444153	0.554383	0.627686	1.13222
C4orf52	21.6804	24.4842	21.659	12.4376	20.0653	5.25538	0.261914
C5	0.0574015	0.637477	6.8137	0.475917	1.99612	3.22101	1.61363
C5orf13	0.621022	0.228734	0.151298	0.269196	0.317562	0.208136	0.655416
C5orf15	1.8493	3.76334	6.40203	4.31176	4.08161	1.87277	0.458832
C5orf22	0.725941	3.43001	1.92273	1.99824	2.01923	1.10644	0.547953
C5orf24	0.60721	0.0974018	1.5987	1.61867	0.980495	0.754683	0.769696
C5orf28	0.609588	0.201941	4.584	0.663352	1.51472	2.05653	1.3577
C5orf30	0.488761	3.59515	39.4674	0.231562	10.9457	19.0758	1.74276
C5orf32	395.303	72.788	122.875	8.35844	149.831	170.229	1.13614
C5orf33	0.267995	0.302335	4.97588	2.23725	1.94586	2.21978	1.14077
C5orf41	12.0146	0.855702	4.59941	0.133414	4.40078	5.44021	1.23619
C5orf43	1.89159	4.20055	1.16023	0.301614	1.8885	1.67274	0.885752
C5orf44	0.466838	3.49447	5.53348	0.396332	2.47278	2.49981	1.01093
C5orf45	0.151031	7.38865	8.04544e-160	28.9243	9.116	13.6483	1.49718
C5orf49	8.06456	4.8376	48.4604	1.47621	15.7097	21.9989	1.40034
C5orf51	0.720948	0.136475	0.194055	0.846799	0.474569	0.361595	0.761944
C5orf55	44.1002	4.02801	4.03043	57.99	27.5372	27.7306	1.00702
C5orf62	0.406552	6.75519	0.182384	5.43063	3.19369	3.39236	1.06221
C6orf1	60.7363	0.121647	0.300897	0.0766116	15.3089	30.2851	1.97827
C6orf106	10.7706	12.2159	21.0042	10.1863	13.5443	5.04593	0.372552
C6orf108	232.894	567.036	125.89	234.565	290.096	191.499	0.660121
C6orf115	79.5559	55.3894	59.8965	40.362	58.801	16.1617	0.274854
C6orf125	81.4444	126.006	365.27	398.037	242.689	162.043	0.667697
C6orf129	15.2476	95.1832	4.15188	417.769	133.088	194.071	1.45822
C6orf130	16.3136	29.6049	52.3249	0.98231	24.8064	21.7563	0.877042
C6orf132	0.836377	2.24002	8.37965	0.950274	3.10158	3.57582	1.1529
C6orf136	12.6388	9.56426	1.48435	6.31263	7.50001	4.77027	0.636035
C6orf147	3.94209	1.61804	0.743552	1.40514	1.92721	1.39391	0.723279
C6orf203	14.4169	1.25479	8.06195	3.34184	6.76887	5.83992	0.862762
C6orf211	9.2107	23.3408	24.1971	10.25	16.7497	8.12381	0.485014
C6orf226	141.003	124.992	193.545	13.4699	118.252	75.7438	0.640526
C6orf35	1.04032	4.06479	0.23524	3.49346	2.20845	1.8579	0.841266
C6orf47	15.1099	9.31411	23.9557	8.68116	14.2652	7.07847	0.496205
C6orf48	656.155	326.058	494.824	963.399	610.109	271.361	0.444774
C6orf52	49.7166	39.2483	0.464938	45.4727	33.7256	22.5867	0.669719
C6orf62	13.1488	6.44447	10.4763	6.30788	9.09436	3.32338	0.365433
C6orf64	8.37343	24.5272	50.2667	12.9257	24.0233	18.7709	0.781366
C6orf70	5.79463	65.1995	2.54481	14.6238	22.0407	29.2217	1.32581
C6orf72	7.82849	3.07364	2.10717	4.80787	4.45429	2.51167	0.563876
C6orf89	5.90867	26.2352	8.27363	6.52759	11.7363	9.71768	0.828004
C6orf97	5.22551	11.1508	23.4635	5.74383	11.3959	8.47952	0.744084
C7orf11	79.7267	109.809	64.5642	39.414	73.3785	29.4322	0.401101
C7orf13	9.44515	29.3052	22.8065	14.7452	19.0755	8.75714	0.459077
C7orf23	0.0108626	0.0160069	33.5079	0.0189223	8.38842	16.7463	1.99636
C7orf25	0.55153	9.495	42.6059	0.758839	13.3528	19.9425	1.4935
C7orf26	12.054	5.81969	0.223248	7.15168	6.31215	4.86453	0.77066
C7orf27	63.4563	33.9998	11.0254	31.0983	34.895	21.608	0.619231
C7orf28B	7.20438	17.9988	20.5957	20.8302	16.6573	6.43121	0.38609
C7orf29	2.52425	0.803325	0.206787	12.7392	4.06839	5.86344	1.44122
C7orf30	44.383	11.2386	45.2646	9.19953	27.5214	19.9996	0.726693
C7orf36	27.1844	12.0308	31.7744	25.4204	24.1025	8.48172	0.351902
C7orf40	79.9829	86.5477	0.218196	25.3158	48.0161	42.0575	0.875904
C7orf41	0.089876	2.06884	2.74333	0.700455	1.40063	1.21897	0.870305
C7orf42	12.2827	19.5553	1.59651	16.843	12.5694	7.90681	0.629053
C7orf44	113.993	77.7132	25.8404	142.397	89.9859	50.2942	0.558912
C7orf47	20.7561	47.2374	57.0234	79.892	51.2272	24.4927	0.478118
C7orf49	30.5016	23.9695	30.8397	63.9469	37.3144	18.0343	0.483307
C7orf50	77.3833	289.976	8.78589	525.215	225.34	233.016	1.03406
C7orf55	16.2492	32.4376	0.530152	14.2888	15.8764	13.0696	0.823205
C7orf59	668.138	1681.75	766.681	800.605	979.293	471.662	0.481635
C7orf60	0.877326	0.0805224	0.686973	1.52091	0.791433	0.593245	0.749584
C7orf64	0.679063	5.58565	1.29608	6.60249	3.54082	2.98796	0.84386
C7orf68	1.57511	19.9653	0.363143	8.47077	7.59358	8.98759	1.18358
C7orf70	9.63106	2.89193	0.134651	12.9429	6.40014	5.91074	0.923533
C8orf30A	6.79779	0.115855	0.105901	7.66578	3.67133	4.1265	1.12398
C8orf33	28.8183	25.6565	33.9832	29.4951	29.4883	3.43199	0.116385
C8orf40	13.7255	11.4252	30.0253	26.6253	20.4503	9.24638	0.452139
C8orf55	83.2803	145.628	102.783	126.778	114.617	27.2739	0.237957
C8orf59	3.16138	10.996	0.0769042	6.67728	5.22789	4.69663	0.898379
C8orf76	23.5676	31.3551	8.64429	22.1545	21.4304	9.43533	0.440278
C8orf82	16.0497	31.9137	14.1376	9.69548	17.9491	9.68276	0.539456
C8orf83	0.337825	0.196685	1.57864	2.06107	1.04356	0.919583	0.881202
C9orf103	2.67767	19.8603	0.563326	22.2966	11.3495	11.311	0.996608
C9orf114	14.1019	11.1746	0.514863	21.4532	11.8111	8.68385	0.735226
C9orf116	8.81798	5.1568	69.0031	67.9731	37.7377	35.5414	0.941799
C9orf123	43.4896	153.09	59.6989	13.7521	67.5076	60.1438	0.890919
C9orf129	0.741458	7.21802	1.27343	21.5353	7.69205	9.68452	1.25903
C9orf130	0.247373	2.7918	18.0069	2.08676	5.78321	8.21942	1.42126
C9orf140	53.59	8.22922	12.2972	39.215	28.3329	21.7382	0.767242
C9orf142	245.72	355.129	44.752	401.143	261.686	158.635	0.606203
C9orf150	9.50561	4.26526	20.7214	0.194596	8.67172	8.89136	1.02533
C9orf156	3.28705	15.7634	20.5057	23.6193	15.7939	8.94167	0.566148
C9orf16	1086.48	1763.54	511.904	745.202	1026.78	544.905	0.530692
C9orf169	8.68258	193.333	53.594	0.366038	63.9939	89.3394	1.39606
C9orf23	111.372	118.444	171.266	44.9343	111.504	51.8048	0.4646
C9orf3	0.618263	3.40466	10.8938	2.16582	4.27064	4.5602	1.0678
C9orf30	1.69644	0.675058	0.252409	0.0521341	0.66901	0.732516	1.09493
C9orf46	2.00254	5.17334	12.8413	1.75798	5.44379	5.17119	0.949925
C9orf5	4.96453	6.30312	2.15984	2.99649	4.106	1.8782	0.45743
C9orf6	7.47167	8.4657	0.491668	3.763	5.04801	3.64994	0.723046
C9orf64	1.36314	0.483828	0.687958	0.441435	0.74409	0.426501	0.573185
C9orf69	1.25667	7.1086	1.7609	11.5835	5.42742	4.88406	0.899887
C9orf7	22.3808	27.618	38.1171	10.7884	24.7261	11.3643	0.459608
C9orf78	33.7609	35.0407	34.8232	30.7775	33.6006	1.96335	0.058432
C9orf82	0.358144	2.00242	2.54157	0.0513345	1.23837	1.2201	0.985251
C9orf85	0.243318	8.04485	6.28702	3.69816	4.56834	3.39131	0.742352
C9orf86	9.98065	39.9588	10.2625	60.7922	30.2485	24.7483	0.818165
C9orf89	145.003	153.371	175.298	377.855	212.882	110.722	0.520108
C9orf9	3.79185	0.803931	0.244953	16.4737	5.32861	7.59146	1.42466
C9orf91	2.69237	16.6043	12.4525	7.93247	9.92041	5.98003	0.602801
C9orf95	6.07553	6.35861	1.44748	8.5449	5.60663	2.98425	0.532272
CA12	37.2283	110.175	6.42221	50.631	51.1141	43.5071	0.851176
CA5BP	11.6298	1.47507	0.174784	24.2257	9.37634	11.1457	1.18871
CAB39	1.90778	6.43495	0.601278	3.46571	3.10243	2.51135	0.809478
CABIN1	6.72119	4.87228	12.6288	8.16111	8.09585	3.30822	0.408632
CABLES1	10.5044	18.0536	4.73564	34.3356	16.9073	12.8349	0.759135
CABP7	0.000376363	0.0110309	0.00230377	0.000910059	0.00365527	0.00498377	1.36345
CACNA1H	0.928551	0.729807	1.30886	1.95059	1.22945	0.537442	0.43714
CACNB3	22.1911	2.65778	0.692839	16.3293	10.4678	10.4617	0.999418
CACNG4	2.72285	3.75283	0.197636	2.68874	2.34051	1.51151	0.645803
CACYBP	5.01143	10.7631	5.44768	7.3898	7.153	2.61937	0.366192
CAD	5.41955	15.6696	36.1014	30.0166	21.8018	13.8798	0.636634
CADM1	1.03221	4.40977	0.573227	5.54478	2.89	2.46146	0.851718
CADPS2	0.247602	0.446062	0.600031	0.0147484	0.327111	0.253329	0.774444
CALCOCO1	5.72488	8.49463	10.1042	4.37086	7.17364	2.60049	0.362507
CALCOCO2	3.23078	18.7714	1.29151	17.0797	10.0933	9.10467	0.902046
CALHM2	24.9828	9.17598	14.2345	5.02583	13.3548	8.61817	0.645325
CALM1	47.42	88.6844	55.4022	65.7881	64.3237	17.8971	0.278235
CALM2	165.763	164.828	141.129	183.244	163.741	17.291	0.1056
CALM3	33.1535	102.289	1.28201	3.05849	34.9458	47.2171	1.35115
CALML4	0.0353155	1.42343	5.37929	1.48247	2.08013	2.29885	1.10515
CALML5	14.1902	35.0373	0.398558	40.6152	22.5603	18.6445	0.826431
CALR	34.6114	55.5516	22.3849	48.7821	40.3325	14.8084	0.367157
CALU	9.21028	8.07203	3.84297	2.60296	5.93206	3.20278	0.53991
CAMK2G	16.1401	13.6578	0.12628	23.5497	13.3685	9.77716	0.73136
CAMKK2	0.0208666	0.129698	2.32865	0.0975719	0.644197	1.1239	1.74465
CAMLG	17.0362	28.6702	42.1614	50.4114	34.5698	14.7289	0.426063
CAMSAP1	5.30629	3.40695	4.54987	8.50412	5.44181	2.18574	0.401656
CAMSAP1L1	1.51933	4.41896	2.45372	1.82477	2.55419	1.30262	0.509992
CAMTA1	2.38085	9.12914	43.2171	10.8856	16.4032	18.248	1.11247
CAMTA2	5.14373	0.374494	6.68546	0.0479079	3.0629	3.35512	1.09541
CAND1	13.4072	8.11615	6.04158	1.62779	7.29818	4.8895	0.669961
CANT1	3.29834	7.74068	3.0769	9.94308	6.01475	3.38725	0.563158
CANX	43.9259	85.4164	73.39	40.2265	60.7397	22.1545	0.364745
CAP1	35.7274	30.0556	28.6788	10.2126	26.1686	11.0661	0.422876
CAP2	1.49267	7.49111	2.83112	15.3977	6.80315	6.28007	0.923112
CAPG	51.5056	120.632	44.9871	8.68752	56.4531	46.7491	0.828105
CAPN1	39.8721	87.2808	29.1418	0.54894	39.2109	36.0892	0.920386
CAPN10	30.4686	0.175574	0.175062	0.0478096	7.71676	15.168	1.96559
CAPN12	0.000747646	0.0472656	0.000328655	0.00060345	0.0122363	0.0233535	1.90854
CAPN2	21.2085	36.7794	15.8085	18.9766	23.1933	9.32447	0.402034
CAPN5	3.50615	0.0541807	0.05778	4.50876	2.03172	2.31781	1.14081
CAPN7	0.719174	2.05117	4.70393	1.86831	2.33565	1.68534	0.721572
CAPNS1	461.334	902.334	627.855	615.809	651.833	183.406	0.28137
CAPRIN1	3.68477	4.78952	10.3481	7.11094	6.48333	2.94569	0.454348
CAPS	2.29666	0.0906345	2.13928	10.5887	3.77882	4.64981	1.23049
CAPZA1	7.71773	19.6664	11.7695	5.77537	11.2323	6.15231	0.547737
CAPZA2	12.1006	10.1962	7.18821	6.13867	8.90592	2.73733	0.307361
CAPZB	32.3592	37.176	30.6352	6.32181	26.6231	13.8143	0.518885
CARHSP1	6.10495	9.00406	17.3149	21.5809	13.5012	7.18226	0.531972
CARKD	4.86459	5.77975	14.2116	2.88558	6.93538	4.99893	0.720787
CARM1	3.36792	1.06581	0.578778	3.09414	2.02666	1.40927	0.695363
CARS	0.141156	4.88668	7.38023	0.466721	3.2187	3.51877	1.09323
CARS2	31.5441	19.6246	20.4234	31.5725	25.7912	6.66732	0.258512
CASC3	13.5822	7.51411	8.6001	7.43813	9.28364	2.91445	0.313934
CASC4	0.350522	0.0569141	1.14314	0.334682	0.471315	0.467738	0.992412
CASD1	0.0810637	0.92072	4.90942	0.403261	1.57862	2.24731	1.42359
CASK	0.185766	0.0169271	0.0223342	0.862463	0.271873	0.401447	1.4766
CASKIN1	0.000570863	0.000308902	0.000265958	0.121805	0.0307377	0.0607117	1.97516
CASKIN2	28.7047	28.4923	0.207345	16.7526	18.5392	13.4369	0.724781
CASP4	0.632886	11.4846	87.1974	0.236114	24.8878	41.8654	1.68217
CASP7	1.13067	4.15722	17.8774	8.12507	7.82259	7.28943	0.931844
CAST	0.756693	3.72701	0.693011	1.01818	1.54872	1.45899	0.94206
CASZ1	5.91337	0.208263	0.0531058	0.109053	1.57095	2.89566	1.84326
CAT	1.32966	4.92992	28.9898	1.71066	9.24001	13.2652	1.43563
CAV1	18.8781	15.5493	105.809	60.0297	50.0665	42.3109	0.845094
CAV2	7.44868	7.38579	25.9029	4.39906	11.2841	9.8492	0.872838
CBARA1	2.06161	17.2825	1.50524	23.3783	11.0569	10.9958	0.994475
CBFA2T2	0.462424	1.10281	0.0255412	2.39406	0.996209	1.03158	1.03551
CBFA2T3	13.7684	5.89425	0.165855	24.651	11.1199	10.6051	0.953706
CBFB	0.448722	2.64598	7.41855	3.04401	3.38932	2.91854	0.8611
CBL	0.306316	0.906681	2.56344	0.700334	1.11919	0.994522	0.888607
CBLL1	0.715825	0.403099	1.32546	0.179883	0.656067	0.497461	0.758247
CBR1	179.693	83.2478	18.1841	39.8683	80.2483	71.6025	0.892262
CBR3	5.44233	4.55827	22.918	1.15725	8.51896	9.77548	1.1475
CBR4	0.119869	1.97414	0.0725958	2.63368	1.20007	1.30288	1.08567
CBS	23.0809	33.5675	44.2722	0.70805	25.4072	18.6005	0.732098
CBWD1	9.2822	18.5527	13.2933	6.54877	11.9192	5.21813	0.437791
CBWD2	12.8051	18.4468	9.09323	4.80335	11.2871	5.78555	0.51258
CBWD3	6.47152	13.9886	14.2145	7.67048	10.5863	4.08954	0.386305
CBWD5	5.71897	18.3793	22.5105	11.5595	14.5421	7.41537	0.509925
CBWD6	5.99114	13.7739	13.646	7.6273	10.2596	4.04008	0.393786
CBX1	19.8327	13.1101	22.0792	11.7427	16.6912	5.04022	0.301969
CBX2	15.4947	11.3794	0.591777	26.3235	13.4473	10.6384	0.791118
CBX3	19.517	4.39105	16.2314	16.8374	14.2442	6.72212	0.471919
CBX4	11.4823	6.55838	9.27193	6.45646	8.44227	2.40988	0.285454
CBX5	5.09871	10.2874	4.93988	19.5981	9.98102	6.87585	0.688893
CBY1	6.05979	6.16674	0.25356	18.8841	7.84105	7.86331	1.00284
CC2D1A	21.6379	0.130899	0.186126	8.98198	7.73423	10.1596	1.31359
CC2D1B	0.480661	0.433947	0.0298564	0.122621	0.266771	0.224057	0.839884
CC2D2A	0.0598713	0.433962	0.257846	1.60501	0.589172	0.694251	1.17835
CCAR1	9.40069	10.5539	8.13954	5.33876	8.35822	2.24148	0.268177
CCDC101	37.2425	140.554	20.6762	28.7241	56.7992	56.2447	0.990238
CCDC104	12.8126	23.6944	56.1742	24.8549	29.384	18.6656	0.635228
CCDC107	3.97861	19.5843	0.0400279	17.3489	10.238	9.67982	0.945483
CCDC109A	3.8137	0.215905	0.374153	6.2648	2.66714	2.91685	1.09363
CCDC111	0.43571	4.21014	0.0162572	0.00273067	1.16621	2.03922	1.74859
CCDC112	1.73879	2.97438	1.70266	5.14124	2.88927	1.61351	0.55845
CCDC115	7.93745	33.2273	7.13902	12.3059	15.1524	12.2621	0.809248
CCDC117	3.47111	6.35178	10.4791	0.446922	5.18723	4.273	0.823755
CCDC12	244.873	212.653	3.7863	25.5763	121.722	124.616	1.02377
CCDC120	0.384401	14.412	2.67173	0.664677	4.5332	6.66418	1.47008
CCDC122	0.332224	0.159413	0.722513	1.20782	0.605492	0.46553	0.768845
CCDC124	34.6246	150.966	35.6031	91.5131	78.1767	55.3337	0.707802
CCDC125	0.116021	0.175702	1.86194	0.132237	0.571475	0.860679	1.50607
CCDC126	0.255588	1.5805	0.65356	0.0706364	0.640071	0.672476	1.05063
CCDC127	40.6263	36.2414	133.29	26.7539	59.2279	49.713	0.839351
CCDC130	5.33137	6.54766	50.1384	30.9418	23.2398	21.4647	0.923616
CCDC132	0.557019	0.0439622	0.0937653	0.0481369	0.185721	0.248558	1.33834
CCDC137	3.70844	11.5819	0.101081	10.8043	6.54893	5.57022	0.850554
CCDC14	0.375711	1.47934	0.0809031	2.07669	1.00316	0.935141	0.932194
CCDC152	0.0110735	0.0019132	0.00494108	0.00867132	0.00664978	0.0040419	0.607824
CCDC22	2.81908	52.7453	0.0734324	21.3373	19.2438	24.2488	1.26008
CCDC23	7.16536	1.8085	8.02015	5.6375	5.65788	2.749	0.485871
CCDC25	1.75747	1.25427	3.8162	9.4506	4.06963	3.75461	0.922593
CCDC28A	0.852777	3.76671	3.15616	4.36008	3.03393	1.53493	0.50592
CCDC34	59.0092	2.05251	17.8303	0.885008	19.9443	27.1656	1.36208
CCDC42B	22.7283	30.7897	34.5654	20.8224	27.2264	6.52692	0.239727
CCDC43	10.1937	2.77888	0.530655	5.05336	4.63915	4.13783	0.891938
CCDC45	5.36115	16.2082	3.03355	10.9339	8.8842	5.90153	0.664273
CCDC47	13.6585	46.9466	0.917037	18.9587	20.1202	19.4209	0.965246
CCDC50	0.143402	0.24928	0.272519	2.11024	0.69386	0.945924	1.36328
CCDC51	10.799	37.3043	0.11399	10.5921	14.7023	15.8724	1.07958
CCDC53	14.0061	38.9498	36.6971	20.8156	27.6171	12.1435	0.43971
CCDC55	5.24597	3.43022	0.289258	1.08315	2.51215	2.25831	0.898956
CCDC56	400.703	314.682	175.378	231.706	280.617	98.4016	0.350661
CCDC57	2.66492	7.93873	0.679553	8.43095	4.92854	3.85167	0.781503
CCDC59	4.0616	6.33571	7.1206	12.3031	7.45525	3.48252	0.467123
CCDC6	15.7032	12.7915	3.32857	11.0641	10.7218	5.28756	0.493158
CCDC72	61.1879	50.5586	30.933	45.171	46.9626	12.589	0.268064
CCDC73	0.0620052	8.84937e-05	6.72644e-05	4.48215e-05	0.0155514	0.0309692	1.9914
CCDC74A	2.33432	1.4642	13.8421	28.3333	11.4935	12.5641	1.09315
CCDC74B	1.23937	0.491807	5.26348	15.518	5.62816	6.91823	1.22922
CCDC84	14.1306	3.77166	15.7603	17.3796	12.7605	6.13762	0.480985
CCDC85B	7.28491	63.3697	15.8269	28.6897	28.7928	24.673	0.856917
CCDC85C	1.19578	0.817072	0.324019	0.136568	0.61836	0.48016	0.776506
CCDC86	4.35168	14.2051	1.44752	8.12429	7.03215	5.50808	0.783272
CCDC88C	7.5546	2.96571	17.637	2.71574	7.71826	6.97663	0.903912
CCDC90A	9.65024	7.43882	0.351031	15.4617	8.22545	6.24549	0.759289
CCDC90B	19.0076	16.8638	3.55902	6.27587	11.4266	7.64773	0.669294
CCDC91	5.91502	4.71817	3.86485	1.34771	3.96144	1.93477	0.488402
CCDC92	65.1495	147.367	152.149	136.386	125.263	40.6153	0.32424
CCDC93	1.03972	2.0994	0.0243355	0.0374798	0.800234	0.988096	1.23476
CCDC94	72.2627	95.3511	21.2973	26.2278	53.7847	35.9816	0.668992
CCDC97	18.4537	13.6142	0.178612	7.65	9.97413	7.88473	0.790518
CCM2	10.5853	25.1068	26.9739	11.749	18.6037	8.63389	0.464094
CCNB1	4.74783	2.63892	0.48943	52.5976	15.1184	25.0465	1.65669
CCNB1IP1	94.7061	13.4357	25.7669	81.6141	53.8807	40.2577	0.747163
CCNB2	7.65652	0.106383	0.311921	31.7416	9.95411	14.9435	1.50124
CCNC	4.56618	5.95722	17.5803	2.68382	7.69688	6.7241	0.873613
CCND1	44.7818	136.855	81.0178	75.4661	84.5302	38.3506	0.453692
CCND3	5.11866	4.45188	12.2795	3.79374	6.41094	3.94958	0.616069
CCNDBP1	31.8759	12.6568	29.333	0.623527	18.6223	14.7187	0.79038
CCNG1	21.4108	18.7565	21.6691	10.0756	17.978	5.43023	0.302049
CCNG2	1.33691	0.59292	3.16154	1.67848	1.69246	1.07917	0.63763
CCNH	24.5538	30.9037	2.96168	0.107294	14.6316	15.388	1.0517
CCNI	133.331	59.9333	107.323	92.8862	98.3684	30.6044	0.31112
CCNJL	6.60578	1.04408	0.155364	5.211	3.25406	3.13845	0.964473
CCNK	18.6672	15.6896	8.40664	17.8533	15.1542	4.67056	0.308203
CCNL1	4.89397	6.86468	8.42204	10.5431	7.68095	2.39267	0.311508
CCNL2	4.94839	4.69827	12.3081	5.53721	6.87299	3.64043	0.529672
CCNT2	0.0163081	0.0284023	0.445238	0.0401446	0.132523	0.208704	1.57484
CCNY	6.25379	20.5263	21.434	6.26147	13.6189	8.50813	0.62473
CCPG1	0.510782	1.57252	2.57461	1.06928	1.4318	0.876644	0.612268
CCS	80.1608	42.5672	27.9935	46.782	49.3759	22.0454	0.446482
CCT2	133.304	87.3362	128.051	94.3264	110.754	23.2805	0.2102
CCT3	393.29	537.479	447.675	212.716	397.79	136.96	0.344302
CCT4	50.004	99.1558	47.7094	90.4075	71.8192	26.7706	0.37275
CCT5	115.805	71.1583	89.3915	148.228	106.146	33.5114	0.315711
CCT6A	49.0786	65.5389	22.8936	20.7168	39.557	21.5897	0.545787
CCT6P1	7.57994	8.30834	1.80941	2.00631	4.926	3.49864	0.710239
CCT6P3	10.3239	10.3759	2.98095	1.8137	6.37361	4.61613	0.724257
CCT7	274.468	366.68	45.5737	177.027	215.937	137.461	0.636581
CCT8	75.9429	84.1829	45.6986	52.3142	64.5346	18.4421	0.285771
CCZ1	6.38204	16.8449	18.8121	19.6705	15.4274	6.14513	0.398326
CD151	21.5012	51.7554	15.2207	53.8457	35.5808	20.0665	0.563971
CD164	5.33966	31.9533	9.21098	3.29646	12.4501	13.2315	1.06276
CD24	96.4749	173.382	147.052	67.0957	121.001	48.0615	0.397199
CD276	11.7568	8.03231	20.3479	28.8619	17.2497	9.30187	0.539247
CD2AP	0.328603	0.0439091	0.655563	0.0801312	0.277052	0.282289	1.0189
CD2BP2	25.5819	41.5185	4.13084	42.1642	28.3489	17.8743	0.630512
CD320	71.7737	136.82	127.235	174.434	127.566	42.4073	0.332435
CD36	0.0297881	0.842432	7.04159	0.623016	2.13421	3.28955	1.54134
CD3EAP	1.23736	0.111588	0.0604596	2.41126	0.955167	1.11235	1.16456
CD44	0.0996773	1.03317	4.77259	0.0171186	1.48064	2.24248	1.51453
CD47	5.5778	6.92042	10.5344	2.92936	6.4905	3.16505	0.487644
CD55	8.85636	22.0481	16.6807	3.28297	12.717	8.30032	0.652693
CD58	1.87595	7.65314	7.50088	36.0473	13.2693	15.4214	1.16219
CD59	3.39621	26.5469	23.1251	13.4909	16.6398	10.4166	0.626007
CD63	153.283	419.826	456.385	285.245	328.685	138.163	0.42035
CD81	192.241	912.373	264.936	335.556	426.276	329.304	0.772513
CD9	134.71	285.961	203.328	167.604	197.901	65.0513	0.328707
CD99	32.3168	75.456	19.3249	22.049	37.2867	26.0538	0.698744
CD99L2	0.264247	8.37875	0.273953	0.0737637	2.24768	4.08842	1.81895
CDC123	41.3052	87.3298	104.536	61.5115	73.6706	27.8963	0.378662
CDC16	25.0224	13.5393	5.12672	23.8139	16.8756	9.3751	0.555542
CDC20	52.0039	1.29507	0.153469	17.856	17.8271	24.1779	1.35625
CDC23	19.0883	14.4939	2.74189	16.5213	13.2113	7.22839	0.547135
CDC25B	83.8229	95.6249	113.324	85.4314	94.5508	13.5627	0.143443
CDC26	21.703	3.89803	19.025	24.2104	17.2091	9.12315	0.530135
CDC27	0.571983	0.0839348	0.232774	2.35331	0.8105	1.04862	1.29379
CDC34	65.1655	66.6831	46.3779	141.33	79.8891	41.9888	0.525588
CDC37	83.6704	102.551	116.631	38.4904	85.3357	34.0246	0.398715
CDC37L1	2.62239	0.567335	1.26046	5.59089	2.51027	2.2241	0.885999
CDC40	1.61665	0.370746	0.131635	0.191695	0.577682	0.700053	1.21183
CDC42	10.8088	9.04917	5.02493	4.68157	7.39112	3.0205	0.408666
CDC42BPA	0.986315	3.8685	2.41751	1.34238	2.15368	1.29501	0.601303
CDC42BPB	9.13206	6.44279	0.239093	8.81179	6.15643	4.12319	0.669737
CDC42BPG	0.423636	11.3394	1.1802	1.45764	3.60022	5.17793	1.43823
CDC42EP4	37.6359	47.7742	2.25672	11.1503	24.7043	21.5023	0.870389
CDC42SE1	16.6229	82.4807	41.5213	0.669238	35.3235	35.6504	1.00925
CDC42SE2	7.42677	8.53634	3.71511	5.39917	6.26935	2.14167	0.341609
CDC5L	1.96164	12.705	1.04659	1.33597	4.2623	5.64141	1.32356
CDC73	1.36357	4.78908	5.20701	0.102115	2.86544	2.52157	0.879992
CDCA3	36.9946	0.277009	0.221558	12.3217	12.4537	17.3221	1.39092
CDCA4	30.347	21.6172	22.0059	35.9336	27.4759	6.92871	0.252174
CDCA5	18.7603	3.21862	0.594074	73.535	24.027	33.965	1.41362
CDCA7L	19.2328	11.8405	23.8377	10.7723	16.4208	6.21296	0.378358
CDCA8	0.0915793	0.242703	3.88239	5.58076	2.44936	2.72566	1.11281
CDH1	18.1672	30.5401	33.3937	10.396	23.1242	10.7554	0.465114
CDH18	0.157196	1.11084	13.4502	5.05391	4.94304	6.05459	1.22487
CDH3	0.318401	3.89458	12.4599	0.954415	4.40682	5.59013	1.26852
CDIPT	284.219	318.914	290.674	165.119	264.731	68.0959	0.257226
CDK10	20.6118	17.0014	0.568731	49.9969	22.0447	20.5753	0.933345
CDK11A	5.55859	2.77606	0.172027	0.0290676	2.13394	2.60897	1.22261
CDK11B	7.37982	3.19195	0.106192	0.0383175	2.67907	3.46186	1.29219
CDK12	0.229502	0.521125	2.13994	0.0106651	0.725308	0.96599	1.33183
CDK13	8.32894	1.86102	7.7416	4.33141	5.56574	3.03415	0.545147
CDK16	70.7069	137.902	161.019	101.152	117.695	39.8616	0.338686
CDK19	4.28861	1.1211	0.549691	0.0282198	1.49691	1.9139	1.27857
CDK2	2.78923	1.5132	6.99998	0.867553	3.04249	2.7565	0.906002
CDK20	0.6468	5.41739	31.7923	3.72545	10.3955	14.4006	1.38527
CDK2AP1	111.392	68.8024	89.4442	112.022	95.4151	20.615	0.216056
CDK2AP2	474.746	364.869	292.037	448.014	394.917	83.0244	0.210233
CDK4	141.664	202.857	37.9761	211.146	148.411	79.8779	0.538222
CDK5	77.4775	39.089	32.9241	8.51478	39.5013	28.5528	0.722831
CDK5RAP1	15.3938	7.16682	25.74	45.551	23.4629	16.5705	0.706241
CDK5RAP2	0.457248	1.12867	0.991368	4.35084	1.73203	1.76973	1.02177
CDK5RAP3	33.5415	13.793	61.0849	57.085	41.3761	22.041	0.532698
CDK6	0.0708237	0.0069247	0.00735248	0.374494	0.114899	0.175648	1.52872
CDK7	4.37574	0.265115	5.87948	2.87393	3.34857	2.39399	0.71493
CDK9	29.1916	18.3607	2.78737	17.1363	16.869	10.8387	0.642525
CDKN1A	112.794	166.34	0.19493	30.1099	77.3597	76.0702	0.983331
CDKN1B	2.92605	1.78571	5.713	3.36743	3.44805	1.65049	0.478674
CDKN2AIP	0.577204	1.51289	5.84407	0.993935	2.23202	2.43826	1.0924
CDKN2AIPNL	0.655921	6.05813	16.9771	9.9513	8.41061	6.86605	0.816355
CDKN2C	0.485012	7.04537	5.75233	2.42754	3.92756	3.00842	0.765976
CDKN3	101.722	0.665791	9.89389	34.9105	36.798	45.6364	1.24019
CDON	0.116694	2.36608	11.6259	0.419256	3.63198	5.42169	1.49276
CDR2	4.86772	1.29741	0.97481	4.10042	2.81009	1.96259	0.698407
CDR2L	2.28638	1.21412	0.215796	16.4946	5.05272	7.67463	1.51891
CDRT4	0.169282	1.02544	8.03083	0.385968	2.40288	3.76953	1.56875
CDS2	12.8801	5.80452	0.597016	2.48422	5.44146	5.40614	0.993509
CDT1	75.808	4.20012	2.50959	328.85	102.842	154.496	1.50227
CDV3	41.542	23.2692	52.5562	40.6296	39.4993	12.1016	0.306376
CDYL	24.7075	29.0443	9.93718	12.0109	18.925	9.38835	0.496083
CEBPA	8.45151	10.553	0.262484	7.27668	6.63592	4.45986	0.672079
CEBPB	35.0931	15.7947	4.48958	6.01961	15.3492	14.083	0.917504
CEBPD	2.17686	12.4107	19.9562	2.9017	9.36136	8.46352	0.90409
CEBPG	19.9823	22.0796	13.6655	6.5618	15.5723	6.9909	0.448932
CEBPZ	9.18127	14.7641	8.2801	4.26389	9.12234	4.32615	0.474237
CECR5	19.772	40.4607	51.7735	14.1529	31.5398	17.6046	0.558173
CELF1	8.81041	6.35899	4.46153	1.74799	5.34473	2.98643	0.558761
CELSR1	0.777738	1.70435	0.746239	2.21516	1.36087	0.722404	0.530839
CELSR2	1.72073	20.5325	6.28465	3.82904	8.09173	8.50095	1.05057
CENPB	17.4395	5.49515	1.21702	4.17505	7.08168	7.13312	1.00726
CENPBD1	1.99506	8.25052	0.123924	7.42756	4.44927	4.00214	0.899507
CENPC1	0.360389	0.189853	0.657832	0.0519705	0.315011	0.261049	0.828699
CENPF	10.7926	0.130325	0.0245264	0.713505	2.91524	5.2603	1.80442
CENPM	108.872	0.23742	0.838428	81.5132	47.8653	55.7791	1.16534
CENPN	21.3662	5.02591	3.03588	49.1747	19.6507	21.3272	1.08532
CENPO	5.65447	3.63502	35.3888	0.0972305	11.1939	16.2926	1.4555
CENPV	10.6655	1.67088	17.1505	16.7708	11.5644	7.2342	0.625557
CENPW	1.2081	14.0265	0.812951	36.059	13.0266	16.5362	1.26942
CEP120	0.104575	0.0353947	0.0273919	0.0508667	0.0545571	0.0347398	0.63676
CEP152	0.0771425	0.0228046	0.137976	0.577395	0.20383	0.253448	1.24343
CEP164	0.13001	1.43446	8.26367	2.15584	2.99599	3.61047	1.2051
CEP350	1.19982	0.873334	0.581312	1.98313	1.1594	0.604479	0.521373
CEP57	3.15931	2.68186	0.134277	1.21325	1.79717	1.38375	0.769958
CEP63	9.17961	6.88751	1.9583	5.49978	5.8813	3.02362	0.514107
CEP68	0.424005	2.86739	0.983118	1.45266	1.43179	1.04536	0.730104
CEP70	1.73952	0.449032	2.29853	2.26169	1.68719	0.864014	0.512101
CEP78	2.23867	0.56056	4.33114	3.56011	2.67262	1.65201	0.618125
CERCAM	61.9467	4.82986	5.8775	13.5619	21.554	27.2084	1.26234
CERKL	0.0111484	0.410593	7.62688	0.00901418	2.01441	3.74641	1.85981
CES2	0.196114	3.13764	29.0548	0.0832125	8.11794	14.0293	1.72819
CETN2	32.5795	116.05	39.0608	51.5529	59.8108	38.3108	0.640533
CETN3	2.08452	1.2461	0.797327	0.636734	1.19117	0.649	0.544842
CFDP1	30.3762	38.7981	40.9712	27.5375	34.4207	6.47578	0.188136
CFL1	751.019	994.872	474.247	744.992	741.283	212.7	0.286935
CFL2	2.86888	3.4361	21.5025	0.677252	7.12118	9.66106	1.35667
CFLP1	0.646185	0.790283	0.280863	0.804122	0.630363	0.243699	0.3866
CGGBP1	10.8083	5.39535	20.4689	3.82876	10.1253	7.5161	0.742307
CGN	0.328073	0.0931562	0.0331149	2.53306	0.746851	1.19759	1.60352
CGREF1	0.131532	0.690423	45.1533	44.3019	22.5693	25.5896	1.13382
CGRRF1	37.4798	4.79095	39.2469	37.1893	29.6767	16.6154	0.55988
CHAF1A	0.376778	4.01792	0.0507081	4.73789	2.29582	2.42574	1.05659
CHCHD1	197.917	177.154	23.8225	98.69	124.396	79.508	0.639153
CHCHD2	774.51	916.004	333.411	457.714	620.41	270.777	0.436449
CHCHD3	9.92449	13.1219	38.251	4.30006	16.3994	15.0172	0.915721
CHCHD4	1.10365	12.6116	28.0152	32.0189	18.4373	14.2664	0.773777
CHCHD5	180.803	356.541	208.888	314.772	265.251	83.8539	0.316131
CHCHD6	14.4681	18.7187	54.8271	88.5968	44.1527	34.7241	0.786455
CHCHD7	0.624523	0.335963	9.44484	0.113818	2.62979	4.54818	1.72949
CHCHD8	434.187	376.753	127.883	249.501	297.081	136.672	0.460049
CHD1L	5.34146	5.07551	15.2513	8.53885	8.55178	4.73548	0.553742
CHD2	6.35691	3.25333	6.33886	0.092327	4.01036	2.99178	0.746014
CHD3	16.0575	11.9464	34.0941	3.06242	16.2901	13.0496	0.801075
CHD4	35.5914	51.1181	16.8883	13.475	29.2682	17.5127	0.598354
CHD6	1.50502	3.57075	7.13789	4.32992	4.1359	2.33027	0.563426
CHD7	1.56693	3.68035	3.87649	1.82874	2.73813	1.20863	0.441407
CHD8	2.38763	1.6176	0.0435719	1.38337	1.35804	0.975687	0.718451
CHD9	0.300017	0.048188	0.0146826	0.052764	0.103913	0.131834	1.26869
CHDH	12.5839	1.15564	0.418552	0.405875	3.64099	5.97223	1.64028
CHEK1	0.20764	2.08706	14.5618	0.207321	4.26596	6.92085	1.62234
CHEK2	3.26789	4.37372	24.0303	1.70565	8.34439	10.5144	1.26006
CHERP	15.2756	9.62797	6.01179	6.49497	9.35258	4.26164	0.455665
CHFR	3.15719	11.2369	3.99017	10.7234	7.27692	4.29475	0.590188
CHID1	22.5488	73.1944	47.1381	12.5849	38.8666	27.1036	0.69735
CHKA	44.5381	18.3434	10.0078	10.1417	20.7578	16.3258	0.786492
CHKB-CPT1B	0.0603203	0.00526774	0.000742575	5.21686e-11	0.0165827	0.0292512	1.76396
CHML	0.295497	0.0894999	0.119307	0.514494	0.254699	0.195601	0.767969
CHMP1A	68.8428	73.334	18.1007	41.3429	50.4051	25.7642	0.511143
CHMP1B	6.53065	12.7391	19.075	6.06932	11.1035	6.12301	0.551448
CHMP2A	337.145	287.884	141.807	226.19	248.257	84.2416	0.339333
CHMP2B	2.12279	4.91311	7.69744	2.57357	4.32673	2.55841	0.591305
CHMP4A	74.1355	109.495	35.7822	38.1016	64.3786	34.8278	0.540984
CHMP4B	8.4057	25.2869	0.520127	38.0772	18.0725	16.8698	0.933451
CHMP4C	9.00705	11.5117	20.2445	7.991	12.1886	5.57069	0.457043
CHMP5	10.0791	17.1695	16.7226	12.465	14.109	3.42249	0.242574
CHMP6	45.5106	16.5063	26.816	36.3589	31.298	12.4699	0.398425
CHMP7	14.5874	11.2786	4.74652	26.2302	14.2107	8.99589	0.633037
CHN1	9.78057	2.60288	4.06746	2.28439	4.68383	3.48541	0.744138
CHP	14.0033	6.61284	19.8573	11.0276	12.8753	5.55737	0.431632
CHPF	24.526	148.846	17.8694	30.9274	55.5422	62.4306	1.12402
CHPF2	0.583211	0.0899196	0.682348	12.3465	3.42549	5.95298	1.73784
CHPT1	26.0089	0.662748	1.23901	1.34859	7.31481	12.4664	1.70426
CHRAC1	4.09939	1.74929	4.24656	6.00182	4.02426	1.74559	0.433767
CHST10	6.57527	4.04526	40.0024	22.4568	18.2699	16.6226	0.909836
CHST14	9.74631	2.6175	26.5181	3.46316	10.5863	11.0871	1.04731
CHST15	12.8488	15.4086	24.9963	2.24332	13.8743	9.35208	0.67406
CHST8	7.83036	1.57763	13.4466	0.0482138	5.7257	6.1504	1.07417
CHTF18	2.84592	1.28715	0.466702	47.8342	13.1085	23.1715	1.76767
CHTF8	0.026262	0.0637355	0.0345068	0.0632113	0.0469289	0.0193994	0.413378
CHURC1	36.0218	23.2101	20.1019	28.5927	26.9816	6.97317	0.258441
CIAO1	32.2957	80.6559	12.3476	35.4939	40.1983	28.8505	0.717706
CIAPIN1	2.4371	47.0158	27.1355	36.298	28.2216	19.0129	0.6737
CIB1	258.034	435.649	657.56	436.46	446.926	163.588	0.366031
CIDEB	0.159796	5.30883	7.8653	7.37349	5.17685	3.52331	0.68059
CIDEC	2.22811	1.79799	0.0183733	1.01447	1.26474	0.970996	0.767746
CIDECP	108.699	82.8795	0.436134	65.4512	64.3665	46.1749	0.717376
CINP	108.085	108.943	139.043	70.2278	106.575	28.185	0.264462
CIR1	3.54381	30.9976	22.3734	17.4434	18.5896	11.4886	0.618015
CIRBP	139.339	44.5296	134.935	102.624	105.357	43.7305	0.41507
CIRH1A	27.191	32.2478	1.66281	66.0803	31.7955	26.4879	0.833072
CISD1	7.0364	10.8848	9.70577	10.4057	9.50817	1.71749	0.180634
CISD2	3.68681	5.35156	0.513854	6.37977	3.983	2.56516	0.644028
CISD3	7.76455	30.849	52.99	11.3641	25.7419	20.8042	0.808185
CISH	97.894	40.2632	0.30826	76.5191	53.7461	42.837	0.797026
CITED2	0.0853358	0.612919	18.5726	4.21677	5.87191	8.66388	1.47548
CIZ1	67.2123	27.4761	56.7695	28.4109	44.9672	20.1179	0.44739
CKAP2	2.18256	2.09119	4.36328	1.33776	2.4937	1.30261	0.522359
CKAP4	7.06027	15.514	17.3271	15.8968	13.9495	4.65866	0.333965
CKAP5	15.9915	9.1866	8.75971	5.26084	9.79966	4.48691	0.457864
CKB	72.0285	96.9161	84.3169	72.2672	81.3822	11.8391	0.145475
CKLF	17.4777	20.3845	0.357006	62.2151	25.1086	26.2684	1.04619
CKMT1A	6.92315	52.5256	10.8235	16.8181	21.7726	20.902	0.960015
CKMT1B	6.20867	54.1936	7.69846	22.0507	22.5379	22.2798	0.988552
CKS1B	21.272	17.0084	17.3559	40.1576	23.9485	10.9776	0.458386
CKS2	107.043	101.002	250.83	193.97	163.211	72.2219	0.442506
CLASP1	2.83657	2.06493	8.2773	0.0112699	3.29752	3.52748	1.06974
CLASRP	1.464	1.39461	2.70757	0.274085	1.46007	0.994504	0.681137
CLCC1	3.22157	1.25073	2.37466	2.16781	2.25369	0.809265	0.359084
CLCN3	0.115477	1.21862	9.10937	0.0220552	2.61638	4.36263	1.66743
CLCN5	0.00744169	0.0615923	0.0201086	1.15271	0.310463	0.561974	1.81011
CLCN6	0.870436	1.4338	0.254232	0.107484	0.666488	0.609044	0.913811
CLCN7	18.6141	12.1653	0.935653	7.60163	9.82917	7.45406	0.758361
CLDN3	755.611	1775.8	368.868	1128.21	1007.12	598.931	0.594695
CLDN4	248.043	473.144	20.5833	149.979	222.937	191.053	0.856981
CLDN6	2.05262	3.86647	0.250888	4.53101	2.67525	1.92597	0.719921
CLDN7	83.9934	41.1065	233.652	169.494	132.061	86.2268	0.652929
CLDN9	98.6503	168.044	0.728219	132.526	99.9871	71.9829	0.719922
CLDND1	0.311684	16.3606	18.3055	0.0671182	8.76123	9.93019	1.13342
CLEC11A	3.10252	20.2263	48.3948	8.90898	20.1581	20.1226	0.998234
CLEC16A	7.86384	0.95226	0.0367055	2.613	2.86645	3.49808	1.22035
CLEC2D	0.35176	0.0495817	0.120394	0.0848451	0.151645	0.136506	0.900168
CLIC1	334.273	470.963	172.594	257.183	308.753	126.705	0.410375
CLIC3	3.73441	53.6252	10.339	125.286	48.2462	55.9235	1.15913
CLIC4	3.30965	8.79174	14.0565	3.03331	7.2978	5.22823	0.716411
CLINT1	0.491522	0.212053	0.175064	1.30599	0.546157	0.525885	0.962883
CLIP1	2.01282	5.37075	0.938766	0.493247	2.2039	2.20547	1.00072
CLK1	2.91803	6.3111	28.7193	14.4704	13.1047	11.4834	0.876277
CLK2	11.9763	16.6415	102.274	2.53881	33.3577	46.3172	1.3885
CLK2P	3.99784	6.54219	41.2249	0.532011	13.0742	18.9281	1.44774
CLK3	47.8692	76.6367	108.755	14.634	61.9737	40.1807	0.648351
CLK4	1.30238	6.95083	23.5439	0.80115	8.14957	10.6349	1.30497
CLN3	186.146	168.793	13.7676	62.9867	107.923	83.0833	0.769836
CLN6	41.606	13.3611	1.86183	73.1107	32.4849	31.8179	0.979468
CLN8	0.422285	4.43242	19.9776	0.27768	6.2775	9.33414	1.48692
CLNS1A	152.674	105.04	206.532	91.3458	138.898	52.191	0.375751
CLP1	4.74509	0.324765	0.0560838	12.1767	4.32566	5.65836	1.30809
CLPP	278.484	266.719	122.202	173.824	210.307	75.1086	0.357138
CLPTM1	10.4992	34.4586	18.0167	5.96434	17.2347	12.5122	0.725986
CLPTM1L	74.4437	64.932	82.5466	111.661	83.3958	20.1717	0.241879
CLPX	9.95471	7.50374	2.89673	0.85509	5.30257	4.16556	0.785574
CLSPN	0.0245909	0.00482092	0.0103837	3.11424	0.788509	1.55051	1.96638
CLSTN1	5.10058	26.3067	0.397601	13.792	11.3992	11.3822	0.998511
CLTA	175.358	97.6911	170.213	102.005	136.317	42.1996	0.30957
CLTB	155.283	186.363	126.995	335.747	201.097	92.9834	0.462381
CLTC	77.293	81.8574	51.5304	44.3917	63.7681	18.5773	0.291326
CLU	1.55155	21.8051	6.4338	14.7895	11.145	8.96567	0.804458
CLUAP1	13.3102	1.07073	0.714446	17.5953	8.17267	8.58764	1.05078
CLVS1	6.71664e-06	0.000137983	2.54031e-12	1.68395e-05	4.03848e-05	6.54326e-05	1.62023
CMAS	1.70422	5.89913	1.5236	2.6241	2.93776	2.0322	0.691752
CMBL	2.03234	3.52861	9.41811	2.68319	4.41556	3.39082	0.767925
CMC1	4.04336	3.12802	0.283914	13.2206	5.16897	5.60134	1.08365
CMIP	0.745052	1.39696	0.272857	0.185112	0.649995	0.55538	0.854437
CMPK1	0.980497	1.55578	1.41751	1.72293	1.41918	0.317999	0.224072
CMTM3	0.0576258	0.014002	0.0325728	13.8733	3.49438	6.91931	1.98013
CMTM4	3.41199	5.70244	0.120856	6.04007	3.81884	2.72778	0.714297
CMTM6	7.18729	0.82637	1.77509	5.32565	3.7786	2.98565	0.790146
CMYA5	0.363614	1.07684	5.06328	0.0200982	1.63096	2.33016	1.42871
CNBP	24.4203	60.5052	20.1772	25.8765	32.7448	18.6642	0.569989
CNDP2	3.33793	4.79256	12.2277	3.04304	5.85031	4.31983	0.738393
CNGB3	0.554051	1.11266	2.27589	0.259641	1.05056	0.890199	0.847356
CNIH	28.1247	48.5956	71.7257	93.6451	60.5228	28.3695	0.468741
CNIH4	133.53	301.99	104.905	141.202	170.407	89.1019	0.522878
CNKSR1	26.1234	1.91475	24.6896	17.5577	17.5714	11.0896	0.631117
CNN2	0.713776	1.65507	19.9342	18.4181	10.1803	10.413	1.02286
CNNM2	0.976816	11.5562	12.4272	14.3722	9.8331	6.0204	0.612258
CNNM3	6.64364	15.6279	0.35623	27.2532	12.4702	11.6791	0.936559
CNNM4	0.632187	4.90246	0.387269	0.488	1.60248	2.20228	1.3743
CNO	9.82621	11.811	0.998768	27.4603	12.5241	11.0108	0.879168
CNOT1	42.0928	37.2757	31.3018	29.1961	34.9666	5.85503	0.167446
CNOT2	14.8916	38.4518	18.8768	2.17089	18.5978	15.0315	0.808242
CNOT4	0.052998	2.25391	0.299073	0.829864	0.858961	0.984849	1.14656
CNOT6	8.52555	4.81603	4.16614	4.12333	5.40776	2.10255	0.388802
CNOT6L	0.747005	0.623888	6.1625	0.314671	1.96202	2.80622	1.43027
CNOT7	28.8916	7.34513	1.08428	0.540425	9.46536	13.3138	1.40658
CNOT8	1.61212	4.20818	11.1337	2.04009	4.74852	4.40587	0.92784
CNP	8.58562	0.369637	0.000371961	0.0107394	2.24159	4.23284	1.88832
CNPY2	216.429	330.145	539.23	122.587	302.098	179.426	0.593935
CNPY3	78.2676	136.308	9.50952	144.116	92.0503	62.3766	0.677636
CNST	2.29643	1.46109	4.1795	1.49119	2.35705	1.27508	0.540962
CNTD1	0.000752564	0.000466822	0.000947587	0.000688726	0.000713925	0.000198146	0.277545
COASY	18.2177	75.8722	18.7985	33.6104	36.6247	27.1173	0.74041
COBL	0.118154	2.72871	0.127212	0.179597	0.788418	1.29381	1.64102
COBLL1	0.510235	0.0804895	0.446349	0.0705063	0.276895	0.234047	0.845255
COBRA1	18.465	20.4754	27.0046	52.9026	29.7119	15.8844	0.534615
COG1	7.23045	25.112	4.53877	18.3049	13.7965	9.61223	0.696713
COG2	17.655	9.72073	9.68568	12.3855	12.3617	3.74857	0.30324
COG3	1.51827	1.76867	5.1115	2.36268	2.69028	1.65253	0.614261
COG4	10.8165	42.496	0.960439	10.997	16.3175	18.0714	1.10748
COG5	0.546931	11.4433	0.433269	0.258176	3.17042	5.51653	1.74
COG7	35.6463	41.7064	40.0264	3.67947	30.2646	17.9066	0.591667
COG8	1.88208	33.7722	1.90702	4.20553	10.4417	15.5918	1.49322
COIL	13.3831	12.3231	6.19086	19.8293	12.9316	5.5854	0.431919
COL12A1	1.81913	2.80373	2.41699	12.558	4.89946	5.12173	1.04537
COL18A1	17.949	5.74567	9.57988	40.8797	18.5386	15.7416	0.849125
COL4A3BP	0.785351	0.782726	0.0677604	4.45091	1.52169	1.98179	1.30237
COL5A1	2.06458	0.477415	4.73191	2.009	2.32073	1.76771	0.761705
COL9A2	18.4986	13.8383	0.239961	18.109	12.6715	8.55231	0.674927
COL9A3	9.58294	7.28735	0.567363	4.52451	5.49054	3.87931	0.706544
COMMD1	26.9305	103.465	80.9311	45.0369	64.0909	34.5343	0.538834
COMMD10	10.0907	33.7887	57.2186	10.5972	27.9238	22.4411	0.803656
COMMD2	0.905418	0.342791	2.58178	0.727226	1.1393	0.989896	0.86886
COMMD3	28.5944	31.3992	24.9298	11.051	23.9936	9.02585	0.376177
COMMD4	562.016	417.389	171.117	122.487	318.252	207.543	0.652132
COMMD5	200.216	147.88	84.0409	65.513	124.412	61.6331	0.495393
COMMD6	35.1435	45.2835	21.4639	27.9462	32.4593	10.2133	0.314648
COMMD7	10.9541	40.6917	39.4814	4.95508	24.0206	18.7189	0.779285
COMMD8	6.86608	5.19899	1.5841	2.81507	4.11606	2.36916	0.575589
COMMD9	24.8111	4.75044	6.52892	19.3159	13.8516	9.77108	0.705412
COMT	15.829	28.8027	52.1488	6.92535	25.9265	19.6544	0.758082
COMTD1	12.1452	80.9277	46.0049	23.2517	40.5824	30.3654	0.748241
COPA	1.86905	13.6589	12.5508	3.65927	7.9345	6.03176	0.760193
COPB1	3.78743	18.7621	21.3243	6.2699	12.5359	8.79015	0.701196
COPB2	13.2508	24.092	5.8999	4.53934	11.9455	8.95622	0.749756
COPE	82.2383	156.838	85.991	129.341	113.602	35.8846	0.31588
COPG	9.97955	17.4938	29.3638	3.76867	15.1515	11.012	0.726796
COPS2	13.0147	3.76588	4.53849	8.14176	7.36521	4.22158	0.573179
COPS3	55.9387	33.2027	11.6648	51.9167	38.1807	20.2641	0.530741
COPS4	22.2463	27.9982	12.7264	0.201029	15.793	12.1535	0.769553
COPS5	46.3784	57.2312	39.7854	93.0368	59.108	23.7353	0.401558
COPS6	186.319	541.191	178.469	89.2374	248.804	199.836	0.803185
COPS7A	12.634	9.4694	0.135406	20.2023	10.6103	8.30917	0.783125
COPS7B	1.81806	3.76549	21.1145	1.59603	7.07352	9.41125	1.33049
COPS8	10.6866	23.0968	31.2031	9.70776	18.6736	10.3398	0.553711
COPZ1	174.998	144.48	152.075	71.0902	135.661	44.9592	0.331409
COQ10B	2.08864	4.01462	3.32991	3.72982	3.29075	0.84919	0.258054
COQ2	15.1934	1.02805	3.96773	9.05902	7.31205	6.21398	0.849828
COQ4	266.294	104.195	111.062	237.98	179.883	84.2756	0.468503
COQ5	13.3129	77.6037	0.625669	25.9299	29.368	33.7757	1.15008
COQ6	13.0965	8.94493	32.8661	17.38	18.0719	10.4467	0.578066
COQ7	0.995965	0.736857	2.45663	3.469	1.91461	1.28335	0.67029
COQ9	26.6115	47.6624	78.0975	1.87735	38.5622	32.3236	0.838221
CORO1B	75.1841	101.31	66.7801	87.8808	82.7887	15.0894	0.182264
CORO1C	7.83555	8.24384	0.732624	0.547072	4.33977	4.27623	0.985357
CORO7	15.8233	1.37899	10.1254	23.9116	12.8098	9.49036	0.740866
COTL1	4.74643	17.4695	2.63286	7.56015	8.10224	6.5629	0.810011
COX10	6.61606	17.5471	5.87954	5.93522	8.99448	5.71157	0.635008
COX11	15.1682	25.0955	58.0566	8.57431	26.7237	21.9646	0.821916
COX15	5.1132	5.11575	4.4017	1.92421	4.13872	1.51409	0.365836
COX16	13.0567	21.5535	20.1621	10.9793	16.4379	5.20474	0.31663
COX17	33.3605	101.154	44.9413	25.4532	51.2273	34.2331	0.66826
COX19	4.66326	4.00074	9.67306	2.18146	5.12963	3.20553	0.624906
COX4I1	2434.81	2202.93	2036.77	3414.29	2522.2	616.722	0.244517
COX4NB	61.5856	53.4788	26.0501	61.0346	50.5373	16.7385	0.331211
COX5A	50.2184	121.714	202.679	124.769	124.845	62.2818	0.498873
COX5B	1106.13	1526.56	707.062	1277.03	1154.2	344.472	0.298452
COX6A1	1197.08	1611.49	953.012	1910.07	1417.91	426.064	0.300486
COX6B1	642.903	1260.13	1007.25	1207.44	1029.43	279.765	0.271767
COX6C	319.972	194.672	238.295	145.596	224.634	73.9835	0.329352
COX7A2	292.889	432.877	117.129	247.023	272.48	130.289	0.478161
COX7A2L	206.251	146.813	632.553	129.049	278.666	238.223	0.854867
COX7B	351.181	372.306	381.287	366.986	367.94	12.6356	0.0343416
COX7C	584.599	752.865	567.049	716.475	655.247	93.1811	0.142208
COX8A	2276.94	4431.49	959.4	2423.42	2522.81	1432.67	0.567887
CP110	0.0555142	1.97288	0.312109	0.0248418	0.591336	0.929991	1.57269
CPD	1.65106	0.438085	2.25718	1.369	1.42883	0.757343	0.530044
CPE	0.433988	0.854399	1.75222	2.87856	1.47979	1.08253	0.73154
CPM	0.0475524	0.77626	0.0129887	0.777887	0.403672	0.431398	1.06868
CPNE1	11.0795	3.73718	63.6799	49.9277	32.1061	29.22	0.910109
CPNE2	0.2357	2.21305	22.3445	1.75878	6.63801	10.5051	1.58257
CPNE3	15.1219	19.2196	8.71093	20.4561	15.8771	5.29351	0.333405
CPOX	0.427239	1.94103	11.9494	8.30818	5.65646	5.40931	0.956306
CPSF1	31.8286	63.8064	2.56766	20.5778	29.6951	25.7368	0.866703
CPSF2	2.37588	2.43537	0.804281	0.860206	1.61893	0.909004	0.561483
CPSF3	27.3719	22.2353	18.0591	6.32857	18.4987	8.96291	0.484515
CPSF3L	67.798	10.7302	8.43373	96.9743	45.9841	43.6986	0.9503
CPSF4	57.5892	15.9533	86.1068	84.2064	60.9639	32.7094	0.536538
CPSF6	6.44027	15.4664	5.31523	15.5609	10.6957	5.58235	0.521925
CPSF7	2.14687	4.88372	6.11103	1.16409	3.57643	2.30913	0.645652
CPT1A	1.11331	3.7806	10.2078	0.792253	3.97349	4.36672	1.09896
CPT2	4.71391	3.91704	0.134032	15.1487	5.97842	6.43167	1.07581
CRABP1	76.7259	814.26	65.5939	52.6418	252.305	374.766	1.48537
CRABP2	22.1805	27.7713	28.2008	3.71064	20.4658	11.5018	0.562002
CRAMP1L	0.775247	1.3903	0.252601	0.157871	0.644005	0.566776	0.88008
CRB3	7.11531	58.9717	3.08262	29.451	24.6552	25.6492	1.04032
CRBN	5.20925	1.79767	12.924	1.54882	5.36993	5.30571	0.98804
CRCP	2.57556	1.83134	0.0654603	1.05396	1.38158	1.07508	0.778151
CREB1	0.487246	3.98332	0.293132	0.162583	1.23157	1.83934	1.49349
CREB3	32.467	119.848	116.726	64.0425	83.2709	42.4574	0.509871
CREB3L2	4.48011	2.49125	0.700928	0.046431	1.92968	1.98968	1.03109
CREB3L4	26.1248	15.865	25.707	14.1631	20.465	6.33472	0.309539
CREBBP	11.512	5.45499	6.93035	2.16503	6.51559	3.88108	0.595661
CREBL2	2.71351	17.5176	1.67161	3.10794	6.25267	7.53436	1.20498
CREBZF	0.0571469	0.0333168	0.191207	0.0451152	0.0816965	0.0736524	0.901537
CREG1	1.93078	17.2277	3.07607	5.92734	7.04047	6.99629	0.993724
CRELD1	0.110068	2.36154	0.386323	16.0218	4.71993	7.60099	1.6104
CRELD2	4.86622	15.9711	0.455866	26.3679	11.9153	11.6381	0.976737
CREM	8.71037	7.07332	27.186	2.29115	11.3152	10.9254	0.965552
CRIP2	689.512	1344.78	300.653	1070.59	851.384	454.972	0.534391
CRIPT	1.54411	13.9886	12.6914	10.2418	9.61648	5.60133	0.582472
CRK	43.313	42.4562	35.9623	36.8324	39.641	3.77845	0.0953167
CRKL	17.6925	21.7083	0.443981	1.46526	10.3275	10.9543	1.06069
CRLS1	3.87667	0.373068	7.5595	0.422019	3.05781	3.42009	1.11847
CRNKL1	10.2661	10.0767	12.8186	3.3692	9.13265	4.04061	0.442435
CROT	1.98732	2.119	2.85071	0.395723	1.83819	1.03392	0.56247
CRSP8P	4.14035	26.6564	17.103	4.04938	12.9873	10.9839	0.845743
CRTAP	23.2774	11.0806	19.2593	11.1826	16.2	6.07814	0.375195
CRTC3	1.13886	10.0653	4.2712	7.89605	5.84285	3.94302	0.674846
CRY1	4.60975	1.53777	5.0239	6.76193	4.48334	2.17382	0.484867
CRY2	0.0279637	0.825765	0.1375	2.88267	0.968475	1.32408	1.36718
CRYBB2P1	0.0832245	3.2074	0.139003	0.288656	0.929571	1.52103	1.63627
CRYL1	72.3806	35.5545	98.8229	66.8224	68.3951	25.9661	0.379648
CRYZ	3.87001	2.10214	16.3944	4.78046	6.78675	6.5009	0.957881
CS	76.2537	37.8749	50.744	59.2455	56.0295	16.0923	0.287211
CSDA	12.432	31.944	40.9989	53.8357	34.8026	17.4095	0.500234
CSDAP1	4.87859	8.29549	11.9988	21.1791	11.588	7.02412	0.606155
CSDE1	226.384	325.445	322.866	83.9752	239.668	113.573	0.473876
CSE1L	22.152	28.9075	25.2379	33.0692	27.3417	4.71222	0.172346
CSGALNACT2	0.138289	1.92964	0.068227	0.151752	0.571977	0.905849	1.58372
CSK	34.6796	95.3272	44.2308	62.3114	59.1372	26.7093	0.45165
CSMD3	0.917845	1.07448	1.40009	1.18982	1.14556	0.20302	0.177223
CSNK1A1	9.93189	18.6323	8.59262	30.5524	16.9273	10.1152	0.597568
CSNK1A1L	0.595862	2.25476	1.87963	2.66237	1.84816	0.893962	0.483705
CSNK1A1P1	0.138383	0.414752	0.455959	0.385149	0.348561	0.143096	0.410533
CSNK1D	9.03657	33.5387	32.5219	16.3342	22.8578	12.1252	0.530461
CSNK1E	6.20961	18.2823	22.8399	11.0893	14.6053	7.39772	0.50651
CSNK1G1	0.191715	1.97426	0.0722445	1.68706	0.98132	0.988921	1.00775
CSNK1G2	1.62904	7.63401	1.12541	21.9102	8.07466	9.68598	1.19955
CSNK1G3	0.992677	3.99183	2.39916	1.83452	2.30455	1.26462	0.548751
CSNK2A1	1.88547	24.7637	0.324604	2.63983	7.4034	11.6136	1.56869
CSNK2B	413.782	530.342	324.62	492.28	440.256	91.0943	0.206912
CSRNP1	14.2965	8.08155	3.80381	0.16387	6.58643	6.07379	0.922167
CSRP1	90.5122	345.583	91.5359	201.496	182.282	120.683	0.662067
CSRP2BP	6.36733	23.3045	5.8067	4.47433	9.98822	8.91295	0.892347
CST3	39.119	544.738	457.515	355.632	349.251	220.725	0.631996
CSTA	4.06153	0.198412	0.211593	7.7125	3.04601	3.60325	1.18294
CSTB	175.492	192.2	99.3582	185.949	163.25	43.1485	0.26431
CSTF1	44.2461	31.2656	3.55443	25.8054	26.2179	16.9735	0.647401
CSTF2	8.36095	44.9119	28.9109	13.8208	24.0011	16.4278	0.68446
CSTF2T	1.51662	4.54524	0.226414	0.612878	1.72529	1.95617	1.13382
CSTF3	2.67821	11.1419	0.932518	2.74885	4.37537	4.58858	1.04873
CTAGE4	0.741776	0.323672	2.3475	0.0136704	0.856655	1.03771	1.21135
CTAGE5	0.453402	2.71816	0.633141	0.0210647	0.956442	1.20224	1.25699
CTAGE6P	0.170754	0.0307844	0.170713	0.00674155	0.0947482	0.0882875	0.931812
CTAGE9	0.516151	0.282664	1.82136	0.00696688	0.656785	0.803792	1.22383
CTBP1	18.9909	17.8348	28.4741	37.7584	25.7645	9.30873	0.3613
CTBP2	41.5386	16.0948	39.4456	9.73829	26.7043	16.1535	0.604901
CTCF	29.2299	26.0679	36.0248	19.9496	27.818	6.69128	0.240537
CTDNEP1	59.1547	144.227	63.9589	73.4473	85.197	39.7989	0.46714
CTDP1	3.19582	6.84183	3.443	5.79428	4.81873	1.78616	0.37067
CTDSP1	17.474	30.6948	25.9358	27.5559	25.4151	5.65068	0.222335
CTDSP2	40.7692	22.0487	36.39	24.5096	30.9294	9.06864	0.293205
CTDSPL2	1.09478	0.877728	7.40161	0.302562	2.41917	3.3384	1.37998
CTGF	25.7829	14.4803	72.6328	1.90264	28.6997	30.8702	1.07563
CTNNA1	41.4242	54.4154	67.4394	16.953	45.058	21.5374	0.477994
CTNNAL1	7.88598	4.95973	9.77807	17.1853	9.95227	5.21351	0.523851
CTNNB1	2.21649	0.574391	0.605014	2.29056	1.42161	0.961166	0.676109
CTNNBIP1	1.10109	2.39083	23.9611	4.43735	7.97259	10.7472	1.34801
CTNNBL1	25.1896	44.6603	34.2781	29.8982	33.5065	8.3105	0.248026
CTNND1	4.29065	15.1986	2.46685	2.10961	6.01643	6.19552	1.02977
CTNND2	3.86583	0.699034	2.36066	0.574061	1.8749	1.5572	0.830552
CTNS	27.0562	14.5307	24.5124	13.633	19.9331	6.84558	0.343428
CTPS	16.4134	0.149138	0.371106	18.8068	8.93511	10.065	1.12645
CTPS2	0.155726	4.78661	14.5435	1.48474	5.24264	6.49904	1.23965
CTR9	7.02366	4.91345	0.215874	0.10075	3.06343	3.46372	1.13067
CTSA	2.14445	44.0525	0.204599	48.7409	23.7856	26.1911	1.10113
CTSB	72.6131	119.471	44.5112	14.9072	62.8756	44.4825	0.707468
CTSD	199.326	825.7	103.966	168.111	324.276	336.632	1.0381
CTSH	27.8538	136.413	95.7496	29.9208	72.4843	53.0147	0.731396
CTSK	2.86652	2.12623	18.1398	30.0718	13.3011	13.3969	1.0072
CTSL1	14.876	62.8871	46.8548	9.53728	33.5388	25.58	0.762699
CTTN	2.94461	7.51714	7.20025	6.62044	6.07061	2.11682	0.348699
CTU2	12.6016	25.0364	3.42963	22.7874	15.9638	9.95462	0.623576
CUEDC1	0.144368	0.109315	0.233154	26.4927	6.74488	13.1653	1.9519
CUEDC2	218.344	131.614	307.717	150.487	202.04	79.6889	0.394421
CUL1	12.5166	11.9055	4.95449	25.1774	13.6385	8.42259	0.61756
CUL2	0.162768	2.99474	3.15851	3.48623	2.45056	1.53882	0.627947
CUL3	7.89615	2.45918	6.51286	3.48393	5.08803	2.54294	0.499789
CUL4A	2.75281	7.18034	15.5927	3.54892	7.26869	5.87443	0.808183
CUL4B	1.64273	5.56894	7.08761	2.19775	4.12426	2.62919	0.637495
CUL5	3.45068	5.18856	2.60813	4.85416	4.02538	1.20813	0.300128
CUL7	1.26241	3.68189	0.0310067	5.84822	2.70588	2.58621	0.955774
CUL9	0.563999	0.0610085	0.108435	0.36741	0.275213	0.234944	0.85368
CUTA	235.059	163.38	129.156	238.451	191.512	54.0965	0.282471
CUX1	9.38956	3.79216	11.8862	6.54335	7.90282	3.50349	0.443322
CWC15	37.2841	22.769	1.63329	39.0178	25.176	17.3037	0.687308
CWC22	3.00964	6.32757	5.45521	0.0530916	3.71138	2.8143	0.758291
CWC25	0.40726	0.411169	0.182701	0.0750358	0.269041	0.167727	0.623426
CWC27	2.18356	11.8429	6.47881	12.2096	8.17872	4.77863	0.584276
CWF19L1	7.2233	2.05833	0.225962	1.88623	2.84846	3.03133	1.0642
CXADR	0.491237	0.374863	6.74914	1.56641	2.29541	3.01721	1.31445
CXADRP2	0.044059	0.0133446	0.703782	0.129323	0.222627	0.3245	1.4576
CXCL12	0.54044	8.6231	48.3326	0.392554	14.4722	22.8988	1.58227
CXCL16	22.3018	12.0238	1.69808	15.6659	12.9224	8.608	0.66613
CXorf26	40.7175	39.6401	67.2039	35.8365	45.8495	14.3894	0.31384
CXorf38	2.78471	0.0746399	0.218895	2.95239	1.50766	1.57401	1.04401
CXorf40A	19.6012	25.9661	19.5119	16.727	20.4516	3.91103	0.191234
CXorf40B	61.3071	99.6648	31.141	90.7075	70.7051	31.0505	0.439155
CXorf56	0.220613	0.530195	0.0559189	1.17024	0.494242	0.491686	0.994829
CXorf61	26.5095	20.2359	100.533	33.0104	45.0722	37.3399	0.828446
CXXC1	0.964272	21.0441	0.105823	9.49656	7.90269	9.73259	1.23155
CXXC5	88.0879	54.841	40.078	60.7194	60.9316	20.0788	0.329531
CYB561	10.6316	105.153	58.8114	58.6377	58.3084	38.5913	0.661847
CYB561D1	10.6785	14.9384	0.0228885	8.30653	8.48658	6.27421	0.739309
CYB561D2	155.492	133.676	0.858686	136.558	106.646	71.1858	0.667495
CYB5A	26.9894	35.6469	51.7875	116.536	57.74	40.522	0.701802
CYB5B	1.93035	7.61354	1.85878	2.41082	3.45337	2.78426	0.806242
CYB5D1	20.7814	10.613	24.9036	7.92851	16.0566	8.08892	0.503774
CYB5D2	164.279	149.734	79.9391	24.9213	104.718	64.6928	0.617779
CYB5R1	13.1727	80.8218	31.0245	10.6539	33.9182	32.5573	0.959875
CYB5R3	21.4849	11.8713	6.20748	11.3533	12.7292	6.37245	0.500615
CYB5R4	0.938967	0.426591	5.76244	0.07785	1.80146	2.66423	1.47893
CYB5RL	4.63215	0.0899347	0.0479546	9.1828	3.48821	4.36351	1.25093
CYBA	11.4382	188.737	151.245	104.713	114.033	76.5462	0.671262
CYBASC3	40.0426	32.9949	8.77505	37.5373	29.8375	14.3414	0.480651
CYC1	668.349	939.095	194.974	434.661	559.27	318.541	0.569565
CYCS	5.56603	11.2761	4.37014	1.1853	5.59939	4.21194	0.752214
CYFIP1	1.44821	18.3087	7.32188	2.08827	7.29177	7.80165	1.06993
CYFIP2	0.195053	12.3594	6.9687	5.21645	6.1849	5.01846	0.811406
CYHR1	68.4684	23.0473	34.7424	7.30136	33.3899	25.9481	0.777125
CYP20A1	2.22383	2.13461	0.738296	0.197408	1.32354	1.01309	0.76544
CYP2U1	0.110107	1.50071	18.2979	0.492965	5.10042	8.81785	1.72885
CYP51A1	3.04406	6.56631	4.98878	4.28569	4.72121	1.46952	0.31126
CYR61	16.6952	7.62675	31.7165	9.49496	16.3834	10.9443	0.668011
CYTH1	0.128867	2.40103	1.71306	0.0395231	1.07062	1.17371	1.09629
CYTH2	18.9495	14.6903	10.8496	4.64275	12.283	6.07359	0.494469
CYTH3	0.421868	0.567889	4.33393	7.5201	3.21095	3.39581	1.05757
D2HGDH	1.22136	8.50824	14.9909	1.82273	6.63581	6.47548	0.975839
DAAM1	1.52572	2.36645	5.78254	1.44861	2.78083	2.04386	0.734982
DAB2IP	2.64583	1.52434	0.448976	0.222546	1.21042	1.11275	0.919307
DAD1	277.998	322.276	338.18	449.739	347.048	73.0425	0.210468
DAD1P1	4.87288	4.74395	7.23714	7.14218	5.99904	1.37637	0.229431
DAG1	11.2733	19.8836	2.34938	3.79539	9.32542	8.05224	0.863472
DAGLB	16.1541	8.37592	1.95417	4.81056	7.82369	6.14358	0.785254
DAK	3.75381	13.0151	31.6282	6.55221	13.7373	12.5419	0.912983
DALRD3	24.8807	7.07123	27.4562	3.90677	15.8287	12.0549	0.761585
DAP	32.4114	60.6049	45.9831	19.8931	39.7231	17.5302	0.44131
DAP3	22.7075	54.5972	51.1482	7.04983	33.8757	22.8916	0.675753
DAPK3	2.85954	8.50902	15.88	0.124782	6.84334	6.96289	1.01747
DARS	9.1727	33.1461	14.3005	7.69919	16.0796	11.7242	0.729131
DARS2	3.8875	4.91393	0.126579	1.03972	2.49193	2.27431	0.91267
DAXX	21.4397	16.6827	0.265127	23.1442	15.3829	10.4428	0.678859
DAZAP1	6.8324	3.11606	0.126447	4.00821	3.52078	2.76223	0.78455
DAZAP2	68.6618	71.5841	53.7332	33.9859	56.9913	17.2145	0.302055
DBF4	3.12568	0.657499	0.713471	0.0667243	1.14084	1.35518	1.18788
DBI	90.9625	315.192	297.309	94.343	199.452	123.544	0.61942
DBN1	4.87666	4.78433	8.02024	3.22267	5.22598	2.01149	0.384901
DBNDD1	278.958	293.42	309.895	345.197	306.868	28.5078	0.0928995
DBNDD2	5.80695e-79	7.51745e-143	12.2424	25.2342	9.36915	12.0488	1.286
DBNL	42.4243	45.3641	8.09149	18.8501	28.6825	18.1455	0.632634
DBP	85.5582	11.2945	88.0679	6.63859	47.8898	44.9965	0.939585
DBR1	1.33	1.59947	1.10556	2.40001	1.60876	0.564825	0.351093
DBT	0.141707	0.877157	1.27005	0.251678	0.635148	0.53298	0.839143
DCAF10	1.25527	3.22469	6.19642	0.634033	2.8276	2.5027	0.885097
DCAF11	16.6993	37.7218	21.31	9.33235	21.2659	12.0286	0.56563
DCAF12	9.31271	5.27786	30.426	6.67907	12.9239	11.7873	0.912057
DCAF13	23.0402	44.6413	20.5454	16.934	26.2902	12.4882	0.475014
DCAF17	2.44352	1.00694	0.944112	0.586422	1.24525	0.820037	0.658533
DCAF4	0.677273	8.94918	2.65556	14.5911	6.71828	6.32344	0.941229
DCAF5	5.3249	14.6739	10.8695	2.63446	8.37569	5.42081	0.647208
DCAF6	4.70569	9.52414	10.4094	3.69636	7.0839	3.37367	0.476245
DCAF7	14.7438	33.9773	27.5275	15.6202	22.9672	9.3741	0.408152
DCAF8	4.33647	5.28334	3.46701	0.0231534	3.27749	2.29285	0.699575
DCAKD	4.89775	1.7468	0.594511	0.557257	1.94908	2.04186	1.0476
DCBLD2	1.02885	2.3631	2.21546	1.9193	1.88168	0.597748	0.317668
DCDC2	3.10627	2.36354	0.0565381	24.0972	7.40589	11.203	1.51272
DCI	190.913	87.3924	117.079	158.136	138.38	45.4734	0.328612
DCLRE1B	23.6909	16.8699	2.57009	27.9947	17.7814	11.1273	0.625782
DCLRE1C	1.45715	4.36216	0.145215	5.32494	2.82237	2.42657	0.859766
DCP1A	0.573535	8.36975	0.968361	12.7742	5.67146	5.93963	1.04728
DCP2	0.804316	0.485456	2.06141	1.14525	1.12411	0.680472	0.605344
DCTD	5.8541	19.5201	33.6392	34.5397	23.3883	13.5628	0.579896
DCTN1	3.98745	5.13802	5.20561	14.708	7.25977	4.99685	0.688293
DCTN2	76.7959	183.144	263.653	296.555	205.037	97.8715	0.477336
DCTN3	505.094	469.225	352.558	252.81	394.922	114.963	0.291103
DCTN4	5.47898	9.05534	8.43928	6.77202	7.4364	1.62272	0.218213
DCTN5	13.7758	16.3926	6.25972	21.7889	14.5543	6.4582	0.443733
DCTN6	7.8152	32.193	4.96479	31.2319	19.0512	14.6714	0.770103
DCTPP1	288.921	336.993	139.441	324.417	272.443	90.9745	0.333921
DCUN1D4	0.306309	0.33109	4.04348	0.720958	1.35046	1.80536	1.33685
DCUN1D5	1.71825	1.12758	1.33463	0.820843	1.25033	0.376644	0.301237
DCXR	367.104	465.939	159.984	702.746	423.943	225.388	0.531648
DDA1	1.7647	0.807455	0.207511	0.468686	0.812088	0.680913	0.838472
DDAH1	3.89054	5.99426	11.1818	0.800073	5.46667	4.36663	0.798774
DDAH2	61.2005	14.5574	81.2444	7.37213	41.0936	35.8594	0.872626
DDB1	16.5356	21.225	15.1263	11.8284	16.1788	3.89979	0.241043
DDB2	42.6698	64.814	0.277497	30.1539	34.4788	26.9305	0.781073
DDHD2	11.1103	0.017862	0.367785	0.650374	3.03658	5.38869	1.77459
DDIT3	84.5238	37.0913	93.2893	0.498819	53.8508	43.2957	0.803993
DDIT4	84.8469	26.5135	13.3805	10.6799	33.8552	34.6908	1.02468
DDOST	44.9457	72.3903	12.7529	8.60587	34.6737	29.9339	0.863302
DDR1	44.22	143.63	105.882	94.5112	97.0608	41.0088	0.422506
DDRGK1	31.9355	200.094	148.469	47.1658	106.916	80.831	0.756023
DDT	186.713	181.551	107.777	249.051	181.273	57.8077	0.318899
DDTL	50.7442	34.8067	19.7456	46.6987	37.9988	13.9224	0.366391
DDX1	23.7189	38.5697	45.0253	14.5073	30.4553	13.8786	0.455704
DDX10	0.246785	1.18329	12.5283	5.68833	4.91168	5.6059	1.14134
DDX11	2.98309	1.88434	18.3446	2.01108	6.30578	8.04088	1.27516
DDX12	1.63932	0.327181	2.62171	0.635833	1.30601	1.04074	0.796883
DDX17	36.606	21.2562	40.8607	15.798	28.6302	12.0033	0.419254
DDX18	7.00661	11.883	1.64395	3.40981	5.98584	4.52056	0.755209
DDX19A	10.1059	8.69946	11.7595	4.87058	8.85886	2.93829	0.331678
DDX19B	6.29504	6.42432	38.19	6.76735	14.4192	15.8485	1.09912
DDX20	2.39118	4.63965	0.0482719	8.74793	3.95676	3.70356	0.936008
DDX21	10.0636	8.37466	9.93957	5.87648	8.56358	1.94933	0.22763
DDX23	30.1563	55.4737	15.101	67.8027	42.1334	23.8822	0.566823
DDX24	38.6671	72.92	80.7438	10.8194	50.7876	32.3088	0.636156
DDX27	15.1492	36.6301	26.4522	5.04998	20.8204	13.6935	0.657695
DDX28	54.4832	35.6155	4.80134	6.29809	25.2995	24.0786	0.951741
DDX39	33.7698	49.835	22.5061	80.5069	46.6544	25.2009	0.540161
DDX3X	1.10794	12.2017	1.49323	2.88172	4.42115	5.24267	1.18582
DDX41	22.1847	136.324	38.0169	155.512	88.0094	67.6339	0.768485
DDX42	10.9781	13.3339	12.8605	13.4255	12.6495	1.14144	0.0902362
DDX43	0.156118	1.90607	0.094549	4.4494	1.65153	2.04559	1.2386
DDX46	2.87068	6.64641	0.193173	1.26633	2.74415	2.8246	1.02932
DDX47	2.54311	7.91553	5.64059	5.0012	5.27511	2.20939	0.418834
DDX49	232.222	166.703	80.5032	130.58	152.502	63.8262	0.418527
DDX5	188.352	394.924	222.432	225.504	257.803	92.9515	0.360552
DDX50	7.59416	14.2826	6.25014	5.30196	8.35722	4.06066	0.485886
DDX51	0.421532	4.18299	0.179151	0.16555	1.23731	1.96731	1.58999
DDX54	11.232	15.8822	29.1029	9.75449	16.4929	8.80281	0.533733
DDX55	1.1441	19.15	1.16703	3.47814	6.23482	8.67946	1.3921
DDX56	79.5015	301.008	9.43019	61.9963	112.984	128.837	1.14032
DDX58	0.0880107	1.24953	2.98488	0.127697	1.11253	1.35941	1.22191
DDX59	0.363593	0.103242	0.183501	0.226092	0.219107	0.108961	0.497296
DDX6	1.9375	1.82897	0.639502	1.68305	1.52226	0.597665	0.392618
DEAF1	1.17188	5.1039	42.6364	1.84094	12.6883	20.0392	1.57934
DECR1	39.0146	20.1039	99.6831	58.3239	54.2814	34.0531	0.627343
DECR2	6.84148	0.304727	2.16647	68.3456	19.4146	32.7364	1.68618
DEDD	26.1321	22.0818	1.32975	15.4857	16.2573	10.876	0.668992
DEDD2	45.5284	17.7889	1.44883	73.1711	34.4843	31.5633	0.915294
DEF8	285.04	88.4939	10.421	129.29	128.311	115.54	0.900466
DEGS1	1.13661	3.97064	0.208594	1.00657	1.5806	1.64533	1.04095
DEGS2	143.303	717.1	260.624	44.4842	291.378	297.247	1.02014
DEK	9.57698	6.48941	3.46892	22.5778	10.5283	8.41116	0.798912
DEM1	4.69427	1.52336	0.154719	14.9724	5.33619	6.6996	1.2555
DENND1A	7.13332	13.138	12.5334	1.32652	8.53281	5.51065	0.645819
DENND1B	1.91347	2.84634	5.14159	4.8014	3.6757	1.5502	0.421742
DENND2D	8.27862	64.9579	41.1126	6.90673	30.314	27.9897	0.923327
DENND4C	2.27442	0.517791	0.91231	2.60677	1.57782	1.01826	0.645357
DENR	20.4942	12.9348	20.4291	18.7221	18.1451	3.56908	0.196697
DEPTOR	0.640103	8.33052	66.7748	1.12776	19.2183	31.8987	1.65981
DERA	0.553296	4.00335	0.546072	0.254855	1.33939	1.7814	1.33001
DERL1	11.1763	82.4521	11.7013	28.24	33.3924	33.6524	1.00779
DERL2	47.8961	101.656	57.0335	2.44988	52.2589	40.6729	0.778296
DET1	16.7845	6.36242	0.729979	0.21775	6.02366	7.69507	1.27747
DEXI	7.65971	20.6506	44.5239	0.100086	18.2336	19.4735	1.068
DFFA	0.227786	6.22269	4.59286	17.4943	7.13441	7.35571	1.03102
DFNB31	2.22639	1.73475	7.45444	0.0538172	2.86735	3.1964	1.11476
DGAT1	36.7986	46.4547	0.309922	24.1578	26.9303	19.9576	0.741085
DGCR14	3.65027	1.42609	1.22294	24.8232	7.78063	11.4148	1.46708
DGCR2	0.417481	26.7211	7.4594	0.0396045	8.6594	12.5153	1.44528
DGCR6	107.934	62.9726	69.8329	155.547	99.0716	42.5286	0.429272
DGCR6L	168.347	138.291	174.26	268.745	187.411	56.4635	0.301282
[truncated: 6,658 more rows]

## Sheet: IE(5111)
gene	sC4	sC5	sC6	sC8	average	stdev	cv
A1BG	0	0	1.16254	0	0.290635	0.58127	2
A1BG-AS1	0	0	0	0.0899238	0.0224809	0.0449619	2
A2M	0	0.13341	0	0.0372986	0.0426771	0.0629922	1.47602
AAK1	0.418353	0.166745	0	0.227201	0.203075	0.17271	0.850474
AANAT	0.270537	0	0	5.03504	1.32639	2.47572	1.8665
AARS2	0	0	0	0.671276	0.167819	0.335638	2
AASS	0	0.0539115	0.316211	0	0.0925306	0.15127	1.63481
ABCA1	0.0992517	1.8638	0.0160291	0	0.49477	0.913723	1.84676
ABCA10	0	0	0.0042981	0	0.00107453	0.00214905	2
ABCA11P	0	1.04918	0.383031	0	0.358053	0.494868	1.38211
ABCA2	0.0257791	0	0.0106988	0.0273614	0.0159598	0.0130232	0.815997
ABCA4	0	0	0.0345206	0.0236294	0.0145375	0.0173653	1.19452
ABCB10	0.0543535	0	0.245911	0	0.0750661	0.116743	1.5552
ABCB9	0	0.0467154	0	0	0.0116788	0.0233577	2
ABCC1	0	0.018367	0.233957	0.0754693	0.0819483	0.106312	1.29731
ABCC13	6.70735	0	0.120282	8.25278	3.7701	4.33038	1.14861
ABCC2	0	0	0	0.0343397	0.00858493	0.0171699	2
ABCC3	1.21469	0	0	15.5366	4.18782	7.58749	1.8118
ABCC4	0	0.0270857	0.722125	0.0444867	0.198424	0.349613	1.76195
ABCC6	0	0.0541517	0.102273	0.0338938	0.0475796	0.0427617	0.898739
ABCC6P1	0	0	0.0128291	0	0.00320727	0.00641455	2
ABCC6P2	0	0	0.102709	0	0.0256772	0.0513545	2
ABCC8	0	0.111386	0.882407	0	0.248448	0.425888	1.71419
ABCD1	0	0.689619	4.98202	1.37237	1.761	2.21923	1.26021
ABCG2	0.047258	1.37767	11.3719	0	3.19921	5.48576	1.71472
ABCG8	0	0.0598027	0	0	0.0149507	0.0299014	2
ABHD1	2.37772	41.134	0	0	10.8779	20.2018	1.85714
ABHD3	0	0.348785	0.74391	0.42434	0.379259	0.305379	0.805199
ABLIM3	3.50268	0	0	0	0.87567	1.75134	2
ABTB2	2.9447	3.00528	0	2.93683	2.2217	1.48145	0.666809
ACACB	0	0	0.027313	0.0560875	0.0208501	0.0267887	1.28482
ACAD10	0.11643	0.182664	0.0429851	0	0.0855198	0.0806541	0.943105
ACADL	0	0.128128	1.40055	0	0.382169	0.681602	1.78351
ACADM	0.981294	3.07914	0.0350793	0	1.02388	1.4436	1.40994
ACAN	0	0.0254065	0	0	0.00635162	0.0127032	2
ACAP1	0	0	0.237379	0.0696371	0.076754	0.112002	1.45923
ACBD7	2.37328	0	0	0.723006	0.774072	1.11929	1.44598
ACCN4	0	0	0	0.045874	0.0114685	0.022937	2
ACCS	0	0.0480031	0	2.89716	0.736291	1.44076	1.95678
ACER3	0.429621	1.68076	0.0578198	0	0.54205	0.782645	1.44386
ACHE	0	0	0	0.0761328	0.0190332	0.0380664	2
ACOT11	0	0.0555509	0	0	0.0138877	0.0277755	2
ACOT9	0.859573	0	0	12.2322	3.27294	5.98657	1.82911
ACOX3	0	0	0	0.0484831	0.0121208	0.0242416	2
ACP2	0.600418	11.9266	0.227305	0	3.18858	5.8306	1.82859
ACP6	17.8627	18.9802	58.8316	0	23.9186	24.8467	1.0388
ACPL2	0.0763345	2.25875	0	0.336991	0.668019	1.07026	1.60213
ACRBP	0	0.0849573	0	0	0.0212393	0.0424786	2
ACRC	0.561782	0	0	0	0.140446	0.280891	2
ACRV1	0.43116	0	0	0	0.10779	0.21558	2
ACSBG1	0	0	0.12963	0	0.0324075	0.064815	2
ACSL4	0.117064	0	0	0	0.029266	0.058532	2
ACSM1	0	0.0780074	0.623921	0	0.175482	0.301212	1.71648
ACSM3	0	0.0954566	0.417189	0.0307391	0.135846	0.191735	1.41141
ACSM5	0	0.213897	1.56173	0.0721499	0.461944	0.738555	1.5988
ACSS1	0	0.319006	0	0	0.0797515	0.159503	2
ACSS3	0.346438	0.996824	0.531522	0	0.468696	0.415327	0.886133
ACTC1	0	0.0454914	0	0.0470845	0.023144	0.0267323	1.15504
ACTL6B	0	0	0	0.115085	0.0287713	0.0575425	2
ACTL8	1.25108	0	0	0	0.31277	0.62554	2
ACTN2	0	0.0350113	0	0	0.00875283	0.0175057	2
ACTR3B	0.0279016	0.958839	11.8339	0	3.20516	5.76972	1.80014
ACTR5	0.467429	0	0	0.140926	0.152089	0.220474	1.44964
ACTR8	0.404717	4.92511	0	3.73901	2.26721	2.43856	1.07558
ACVRL1	0	0.0206789	0	0	0.00516973	0.0103395	2
ACYP1	5.19522	0	0	6.66127	2.96412	3.47461	1.17222
ADAL	1.57532	0	0	0.145062	0.430096	0.766539	1.78225
ADAM1	0	0	0.0896969	0.245591	0.083822	0.115839	1.38196
ADAM10	0	0.202082	0.646518	0	0.21215	0.304845	1.43693
ADAM12	0	0.168904	1.60727	0	0.444043	0.779561	1.7556
ADAM19	0.032231	0	0	0	0.00805775	0.0161155	2
ADAM2	3.14718	0	0	0	0.786795	1.57359	2
ADAM21	0	0	0.0707391	0	0.0176848	0.0353695	2
ADAM29	0	0	0.00682835	0	0.00170709	0.00341418	2
ADAM33	0	0	0	0.0264042	0.00660105	0.0132021	2
ADAM8	0	0.026715	0	0	0.00667875	0.0133575	2
ADAMTS1	0	0	0.14537	0	0.0363425	0.072685	2
ADAMTS12	0	0	0.0341043	0	0.00852607	0.0170521	2
ADAMTS14	0	0	0	0.0252096	0.0063024	0.0126048	2
ADAMTS15	0	0.153381	2.40894	0	0.64058	1.18112	1.84383
ADAMTS17	0	0	0	0.0273594	0.00683985	0.0136797	2
ADAMTS18	3.03967	0	0	0	0.759918	1.51984	2
ADAMTS19	1.68537	0	0.398322	0.408978	0.623167	0.733268	1.17668
ADAMTS2	0	0.0468276	0	0.064093	0.0277301	0.0327866	1.18235
ADAMTS4	0	0	0	0.0400843	0.0100211	0.0200422	2
ADAMTS6	0	0.0217502	0	0	0.00543755	0.0108751	2
ADAMTS7	0	0	0.0063252	0.0413183	0.0119109	0.0198304	1.6649
ADAMTS8	0	0	0	0.0712106	0.0178026	0.0356053	2
ADAMTS9	0.0285509	0.302662	0	0	0.0828032	0.147189	1.77758
ADAMTSL1	0	0.0303239	0	0.0221357	0.0131149	0.0155083	1.1825
ADAMTSL3	2.02073	0.0323259	0	0	0.513264	1.00509	1.95824
ADAP1	0	0.137536	0	0	0.034384	0.068768	2
ADARB2	0	0.0434643	0	0	0.0108661	0.0217321	2
ADAT2	0.233889	0.13915	1.38951	0	0.440637	0.639833	1.45206
ADAT3	0.604832	10.6418	0	0	2.81166	5.22788	1.85936
ADCK5	9.33276	0	0	2.3264	2.91479	4.41696	1.51536
ADCY2	0	0	0.0386086	0	0.00965215	0.0193043	2
ADCY5	0	0.0289657	0	0.0191364	0.0120255	0.0144541	1.20195
ADCY6	0	0.873797	0	0	0.218449	0.436899	2
ADCY7	0	0	0.027489	0	0.00687225	0.0137445	2
ADCYAP1R1	0	0.00481578	0	0	0.00120395	0.00240789	2
ADD2	0	0	0	0.0324462	0.00811155	0.0162231	2
ADIPOQ	0	0	0.029705	0	0.00742625	0.0148525	2
ADM	0	0	0	1.64368	0.41092	0.82184	2
ADM2	0.197335	1.94248	0	0.0409027	0.545179	0.935407	1.71578
ADORA1	0	0	0	0.0339172	0.0084793	0.0169586	2
ADORA2A	0.188787	0	0	0	0.0471968	0.0943935	2
ADORA2B	1.62777	5.82272	0	0	1.86262	2.74932	1.47605
ADORA3	0	0.106744	0	0	0.026686	0.053372	2
ADPRH	0.244104	1.94077	0	0	0.546219	0.936795	1.71506
ADPRHL1	8.29106	3.86218	2.99253	0	3.78644	3.42854	0.905479
ADRA2A	2.11095	0	0.0437075	0	0.538664	1.04839	1.94628
ADRA2C	16.3621	11.5716	0	1.29838	7.30802	7.95147	1.08805
ADSS	1.3989	1.98956	0.21371	0	0.900543	0.951671	1.05678
AEBP1	1.84842	9.66128	0	0.0425703	2.88807	4.59692	1.59169
AFAP1	0.0547951	0	0.0117847	2.05501	0.530397	1.01668	1.91683
AFF1	0.00840277	0.00848401	0.0242997	0	0.0102966	0.0101485	0.985619
AFF3	0	0	0	0.0613904	0.0153476	0.0306952	2
AGAP4	0.133721	0	0.0287946	0	0.0406289	0.0635285	1.56363
AGAP5	0.0178667	0.0657779	0.179348	0	0.0657482	0.0806647	1.22687
AGAP6	0.207402	0.31572	0.147775	0	0.167724	0.131664	0.785005
AGAP7	0.0703084	0.164467	0	0	0.0586938	0.0779162	1.3275
AGAP8	0.918135	0	0.134413	0	0.263137	0.441239	1.67684
AGAP9	0	0.213881	1.17517	0.146088	0.383785	0.535085	1.39423
AGBL4	0.562744	0	0	0	0.140686	0.281372	2
AGER	0	0	0	3.29863	0.824658	1.64932	2
AGFG2	2.89266	0	0.158063	0.0360649	0.771697	1.41559	1.83439
AGL	0.029676	0.0120732	0	0	0.0104373	0.0140318	1.34439
AGPAT9	0	0	0	0.0689128	0.0172282	0.0344564	2
AGPHD1	0	0.426917	6.59552	0.810212	1.95816	3.10923	1.58783
AGPS	0	0	0	0.0225766	0.00564415	0.0112883	2
AGRN	0.0713086	0.183582	0	0.0945955	0.0873715	0.0757198	0.866641
AGRP	0	0	0	0.236003	0.0590007	0.118001	2
AHCYL2	0	0	0.0280767	0	0.00701917	0.0140383	2
AHDC1	0.0321562	0	0	0	0.00803905	0.0160781	2
AHNAK2	0.2955	1.05852	0	0.0188462	0.343217	0.495631	1.44408
AHSA2	6.68751	5.07368	3.98249	0	3.93592	2.84953	0.723979
AIM1L	4.54585	0.030194	0	0	1.14401	2.26794	1.98244
AK5	0.0358376	0.831706	10.0592	0	2.73169	4.90007	1.79379
AK7	6.3594	5.11629	0.0641901	0	2.88497	3.33318	1.15536
AK8	0	0	0	0.207869	0.0519672	0.103934	2
AKAP10	0.108151	0.38216	3.0566	0	0.886728	1.4555	1.64142
AKAP2	0	0	0.00502605	0	0.00125651	0.00251302	2
AKAP5	0.0644021	0.646139	0	0	0.177635	0.313808	1.76659
AKAP8L	0	0	0.0806697	0	0.0201674	0.0403348	2
AKD1	0.158214	0.748349	0	0	0.226641	0.355712	1.5695
AKR1B10	0	0	0	0.192952	0.048238	0.096476	2
AKR1C1	0	0.49627	6.3945	0	1.72269	3.12331	1.81304
AKR1C2	0.0528116	0.809777	9.0092	0	2.46795	4.3765	1.77333
AKR1C4	0	0.274802	3.72579	0.148519	1.03728	1.79586	1.73132
AKR1E2	11.6909	0	0	1.31429	3.2513	5.66041	1.74097
AKT3	0	0	0.000653269	0	0.000163317	0.000326635	2
ALAS1	0	1.3203	12.5241	1.70765	3.88801	5.80361	1.49269
ALDH3B1	0.0971591	0.069468	0	0.593052	0.18992	0.271844	1.43136
ALDH4A1	2.21019	0	0.143368	9.89796	3.06288	4.66727	1.52382
ALG10	0.134364	1.34745	3.47002	0	1.23796	1.60671	1.29787
ALG10B	0	0.129075	0.262616	0.0299783	0.105417	0.118427	1.12341
ALG1L2	0.312916	0.107931	0	0.0664566	0.121826	0.134927	1.10754
ALKBH3	3.38426	21.5255	0	0.168354	6.26953	10.2892	1.64114
ALKBH6	0.902064	0	0.15476	0.103432	0.290064	0.413046	1.42398
ALKBH8	0	0.23408	0.041605	0	0.0689213	0.111839	1.62271
ALMS1P	0	0.176431	1.023	0	0.299858	0.489216	1.6315
ALOX12	0	0	0.2166	0	0.05415	0.1083	2
ALOX12B	0	0	0.101981	0	0.0254953	0.0509905	2
ALOX12P2	0	0	0.0613727	0	0.0153432	0.0306864	2
ALOXE3	0	0.0255589	0	0	0.00638972	0.0127794	2
ALPI	11.4798	0	0	0	2.86995	5.7399	2
ALPK2	0	0	0	0.0592768	0.0148192	0.0296384	2
ALPK3	0	0.130117	0.0154179	0.0554064	0.0502353	0.0581483	1.15752
ALS2	1.16212	0.0694775	0	0.137645	0.342311	0.549421	1.60504
ALS2CR12	0	0	0	0.045463	0.0113658	0.0227315	2
ALS2CR8	0.0228227	0	0	0	0.00570568	0.0114114	2
ALX4	0	0	0	0.0317161	0.00792902	0.015858	2
AMAC1	0	0	0	0.0564445	0.0141111	0.0282223	2
AMAC1L2	0	0	0.0717201	0	0.01793	0.03586	2
AMAC1L3	0	0	0.0720907	0	0.0180227	0.0360453	2
AMBRA1	0.0416503	0	0	0.224461	0.0665278	0.107104	1.60991
AMIGO3	0	0.160661	2.94123	0.469114	0.892751	1.37946	1.54517
AMN1	6.784	3.82318	0	0.0431736	2.66259	3.28043	1.23205
AMOT	0.474044	0	0.0212786	0.522529	0.254463	0.282372	1.10968
AMPD1	0.110455	0	0.0358616	19.0177	4.791	9.48458	1.97966
AMPD3	0	0.00930571	0	0.0146078	0.00597838	0.00723464	1.21013
AMPH	0	1.29305	12.2531	0	3.38654	5.94239	1.75471
AMY2A	0	0.0202507	1.30854	0.0268888	0.33892	0.646515	1.90757
AMY2B	0	0.254563	6.96211	0.0200318	1.80918	3.43723	1.89989
ANAPC10	4.76727	9.86865	0.439551	0	3.76887	4.60047	1.22065
ANAPC2	0	0	0	0.0939099	0.0234775	0.046955	2
ANG	0.517579	2.54532	39.2414	0	10.5761	19.1418	1.80991
ANGPT1	0	0.0365569	0	0	0.00913923	0.0182785	2
ANGPT4	0	0	0	0.136949	0.0342372	0.0684745	2
ANGPTL6	0.0149768	0	0.0420449	0.127646	0.0461669	0.0570381	1.23548
ANKDD1A	0	0.102236	0.381596	0.0839581	0.141948	0.165852	1.1684
ANKLE1	0	0	0	0.0541257	0.0135314	0.0270628	2
ANKRD13B	0.169115	0.14547	0	4.95787	1.31811	2.42766	1.84177
ANKRD2	0	0	0	0.073961	0.0184902	0.0369805	2
ANKRD23	0.0815515	1.26589	0	0	0.33686	0.620545	1.84214
ANKRD26	1.30926	0.0933081	1.39309	0	0.698915	0.754904	1.08011
ANKRD26P1	0	0	0	0.042441	0.0106102	0.0212205	2
ANKRD30B	0	0.0856655	0	0	0.0214164	0.0428328	2
ANKRD30BL	0	0	0	0.185635	0.0464087	0.0928175	2
ANKRD32	0.0824795	0.56208	0	0.273536	0.229524	0.249556	1.08727
ANKRD33B	0	0.101521	0.392451	0.0277904	0.130441	0.17985	1.37879
ANKRD34A	0	0.24186	0.0468958	2.7205	0.752314	1.3163	1.74966
ANKRD35	0.124838	1.27612	13.7349	0	3.78396	6.65878	1.75974
ANKRD36BP2	0	0	0.0493498	0	0.0123374	0.0246749	2
ANKRD37	0.00119341	0.00329442	0	5.89558	1.47502	2.94704	1.99797
ANKRD42	0.410984	0	1.16154	0	0.393131	0.547685	1.39313
ANKRD43	0	0	0	0.0503307	0.0125827	0.0251653	2
ANKRD6	0.0677335	0.84239	0	0.0450214	0.238786	0.403386	1.68932
ANLN	0	0	0	0.000918832	0.000229708	0.000459416	2
ANO10	3.23234	5.41952	0	8.13554	4.19685	3.44248	0.820254
ANO2	2.03111	0	0	0	0.507777	1.01555	2
ANO5	0	0	0	0.0132185	0.00330462	0.00660925	2
ANO8	0.689506	0	0	0	0.172376	0.344753	2
ANO9	0	0	0	0.090962	0.0227405	0.045481	2
ANP32C	0.309309	0	0	0	0.0773273	0.154655	2
ANTXR1	0	0.120814	1.88984	0.367559	0.594553	0.876968	1.475
ANTXR2	0	0	0.0209532	0	0.0052383	0.0104766	2
ANTXRL	0	0	0.024709	0	0.00617725	0.0123545	2
ANUBL1	0	0.027154	0.0811501	0	0.027076	0.0382546	1.41286
ANXA1	0	0	0	13.2525	3.31312	6.62625	2
AOAH	0.261876	11.0677	0	0	2.83239	5.49159	1.93885
AOC3	0	0	0	0.0215326	0.00538315	0.0107663	2
AP1AR	0.0999305	4.09468	0.0312918	0	1.05648	2.0259	1.9176
AP1S2	0	0.122389	2.38719	1.45538	0.99124	1.1404	1.15048
AP1S3	0.0785509	0.118957	0	1.80179	0.499824	0.869381	1.73937
AP2A1	0	0.0304157	0.24182	0.0258559	0.0745229	0.112333	1.50736
AP3B2	9.8208	0.0428605	0	0.39891	2.56564	4.84008	1.8865
AP3M2	0.129374	0.0900811	0	0.0373871	0.0642105	0.0570323	0.888208
APAF1	0.022318	0	0	0.0549982	0.0193291	0.0260029	1.34527
APBA3	0.635902	0	0	0.283892	0.229949	0.301917	1.31297
APBB3	0.198165	0	0.0207916	0.131411	0.0875919	0.0935969	1.06856
APC2	0.0307201	0.550187	0	0.027873	0.152195	0.26569	1.74572
APH1B	7.64745	3.82119	0	1.439	3.22691	3.34185	1.03562
APITD1-CORT	0.0363002	0	0.637704	2.71907	0.848269	1.28103	1.51017
APLF	0	0	0	0.0903183	0.0225796	0.0451592	2
APLN	0.195417	0	0.0394185	0	0.0587089	0.0930138	1.58432
APLP1	0	0.651164	0.0360835	0	0.171812	0.32002	1.86262
APOA5	0.0562235	0	0	0	0.0140559	0.0281118	2
APOB48R	0	0	0	0.0465753	0.0116438	0.0232877	2
APOBEC3A	0	0	0	1.68112	0.42028	0.84056	2
APOBEC3B	0	0	0.0557239	5.69761	1.43833	2.83964	1.97426
APOBEC3F	0	0	0.0179762	0	0.00449405	0.0089881	2
APOBEC3G	0	0	0	0.0590559	0.014764	0.029528	2
APOC1P1	0	0.132421	4.57576	2.31971	1.75697	2.15935	1.22902
APOD	1.13755	17.2271	0	7.23082	6.39887	7.88606	1.23241
APOE	2.44783	0	0	0	0.611958	1.22392	2
APOL1	0	0.0152101	0.00860783	0.005105	0.00723073	0.00638668	0.883268
APOL2	0	0.641909	6.18406	4.27095	2.77423	2.95016	1.06341
APOL3	0	0.0171693	0.115711	0.064493	0.0493433	0.0519747	1.05333
APOL6	0	0	0.016605	0	0.00415125	0.0083025	2
APOLD1	0.0470768	0	0	0.481311	0.132097	0.233865	1.7704
AQP2	0	0	0	0.0415638	0.0103909	0.0207819	2
AQP6	0	0	0	0.230148	0.057537	0.115074	2
AQP7	0	0	0	0.211476	0.052869	0.105738	2
AQP7P1	0	0.00514313	0	0.0225261	0.00691731	0.0106846	1.54461
AQPEP	0.0453005	0	0	0	0.0113251	0.0226503	2
ARAP1	0.35079	0	0.0183411	0.766926	0.284014	0.36005	1.26772
ARAP2	0	0.0966467	0.0458075	0.0235165	0.0414927	0.0412528	0.994218
ARFGAP3	4.17861	4.73787	23.277	0	8.04837	10.3702	1.28848
ARHGAP10	1.68462	2.99375	0	5.75794	2.60908	2.43072	0.93164
ARHGAP11B	0	0	0	3.93402	0.983505	1.96701	2
ARHGAP18	0	0.181634	1.45275	0	0.408596	0.701349	1.71648
ARHGAP24	0	0.0297883	0.100307	0.0934285	0.0558809	0.0489455	0.87589
ARHGAP27	0.0315879	0	0.0389794	2.95942	0.757497	1.46805	1.93802
ARHGAP28	0	0.228984	0	0.172376	0.10034	0.118145	1.17745
ARHGAP33	0.408876	0.0456562	0	5.345	1.44988	2.60318	1.79544
ARHGAP36	0.068062	0	0.21984	0	0.0719755	0.103666	1.4403
ARHGAP4	4.1005	0	0	0	1.02513	2.05025	2
ARHGDIB	0	0	0.141957	9.69269	2.45866	4.82315	1.9617
ARHGDIG	1.14424	2.85917	0	0	1.00085	1.35121	1.35006
ARHGEF11	0	0	0	0.485846	0.121462	0.242923	2
ARHGEF15	0	0	0	0.0430107	0.0107527	0.0215053	2
ARHGEF2	3.48112	0	0	0.0644951	0.886404	1.73008	1.95179
ARHGEF26	3.91606	9.93821	1.92341	0	3.94442	4.30385	1.09112
ARHGEF3	0	0.117653	0.485717	0	0.150842	0.230036	1.52501
ARHGEF37	0.3441	0	0	0	0.086025	0.17205	2
ARHGEF6	0.0396931	0.225417	1.36222	0	0.406833	0.644459	1.58409
ARHGEF9	0	0.0179335	0.305115	0	0.0807621	0.149807	1.85492
ARID3A	11.2655	0	0	0	2.81637	5.63275	2
ARID5A	1.86555	27.0928	0	1.50707	7.61635	13.0094	1.70809
ARL11	0.0836527	0.190025	0	0	0.0684194	0.0901525	1.31764
ARL13B	0	0	0.0245985	0	0.00614962	0.0122992	2
ARL15	0.169489	0	0	0	0.0423723	0.0847445	2
ARL17B	0.492255	0.73001	0	2.54692	0.942296	1.11211	1.18021
ARL4C	0.235297	3.14761	0	0.0867046	0.867403	1.52324	1.75609
ARL4D	0	1.42023	0	0	0.355058	0.710115	2
ARL5B	0	0.376202	0	0.218079	0.14857	0.183297	1.23374
ARL8A	11.1944	1.70209	0	0.149097	3.2614	5.34438	1.63868
ARMC4	0	0	0.0236567	0	0.00591417	0.0118283	2
ARMCX2	0.0390519	0.226196	0.0457115	0	0.0777398	0.101004	1.29925
ARMCX5	0.332379	0.0238904	0	0	0.0890673	0.162598	1.82557
ARNTL	0.635058	3.62234	0	2.65989	1.72932	1.69681	0.981197
ARNTL2	0	0	0	0.0908661	0.0227165	0.0454331	2
ARPC4-TTLL3	0	5.62432e-317	4.62668e-09	0.316823	0.105608	0.182918	1.73205
ARPM1	0	0	0.426087	0	0.106522	0.213043	2
ARRB1	0.0496712	0	0.0401876	14.2755	3.59134	7.12281	1.98333
ARRDC4	0	0.273093	0	0.833003	0.276524	0.392688	1.42009
ARSA	9.35345	3.87995	0	0.0207723	3.31354	4.42053	1.33408
ARSB	0.03442	0	0	0	0.008605	0.01721	2
ARSD	2.59313	8.35607	0	0.789977	2.93479	3.7736	1.28581
ARSJ	0	0	0	0.129842	0.0324605	0.064921	2
ARSK	0	0.308884	4.0415	0.208133	1.13963	1.93885	1.7013
ARTN	0.120825	1.7844	0	0.0538615	0.489772	0.864499	1.76511
ARVCF	0	0	0	3.14258	0.785645	1.57129	2
ARX	0.182917	2.18837	0	0	0.592822	1.06719	1.80018
ASAM	0	0.0909134	0	0	0.0227284	0.0454567	2
ASAP3	0.423176	0	0	0	0.105794	0.211588	2
ASB14	1.06631	0	0	2.23237	0.82467	1.06461	1.29095
ASB16	0	0	0	0.130466	0.0326165	0.065233	2
ASB3	7.80188e-05	3.49601	23.1378	0	6.65847	11.1091	1.66842
ASB9	0	0	0	0.322764	0.080691	0.161382	2
ASCL1	0.0511287	0	0.00704292	0	0.0145429	0.0246155	1.69261
ASMT	0	0.179524	0.159314	0.155702	0.123635	0.0830873	0.672037
ASPHD1	0	0	0.2324	0	0.0581	0.1162	2
ASPHD2	0.0950564	0	0	0	0.0237641	0.0475282	2
ASPM	0.574332	0	0	0.41269	0.246755	0.292471	1.18526
ASRGL1	0	0	0	1.08488	0.27122	0.54244	2
ASTN2	0.0455687	0	0	0	0.0113922	0.0227843	2
ASXL2	0.0291027	0	0	0.120646	0.0374372	0.0571438	1.52639
ASZ1	0.00740937	0	0	0	0.00185234	0.00370469	2
ATAD3B	3.52618	1.16349	0	1.93711	1.6567	1.47891	0.892685
ATAD3C	0.200859	0	0	0.0674547	0.0670784	0.0946862	1.41157
ATAT1	9.22976	5.58444	0	5.16332	4.99438	3.79732	0.760319
ATF2	3.70166	0	0	0	0.925415	1.85083	2
ATF3	7.14146	0	0	0	1.78537	3.57073	2
ATF6B	1.42884	0.62886	0	0	0.514425	0.677868	1.31772
ATF7IP	0.314362	3.40049	0	0	0.928713	1.6545	1.7815
ATF7IP2	0	0.485756	0	0	0.121439	0.242878	2
ATG16L1	2.51314	0.705798	0	0.095641	0.828645	1.1657	1.40675
ATG16L2	0.14765	1.90061	15.3009	0	4.33729	7.35988	1.69688
ATG4A	0.191133	2.24238	0	0	0.608378	1.09305	1.79667
ATG9B	10.5368	0.0346413	0	0	2.64286	5.26265	1.99127
ATHL1	0	0.194608	0	0	0.048652	0.097304	2
ATL1	0	0.209938	4.63383	0.157977	1.25044	2.25736	1.80526
ATL3	7.38779	6.54997	0	4.18687	4.53116	3.31088	0.730693
ATN1	0.171344	0.0469176	0	0.177357	0.0989046	0.0892319	0.902202
ATOH8	0	0.0269928	0	0	0.0067482	0.0134964	2
ATP10D	0	0	0.0772528	0.0925395	0.0424481	0.0494105	1.16402
ATP11A	0.0181928	0.00914375	0	0	0.00683414	0.00871329	1.27497
ATP11C	0.60295	0.241137	3.43422	0	1.06958	1.59578	1.49198
ATP2A1	0.546984	8.88058e-09	0	0.0732226	0.155052	0.263558	1.69981
ATP2B2	0	0	0	0.00996313	0.00249078	0.00498157	2
ATP2C2	6.41797	18.5466	0.575834	0	6.3851	8.61046	1.34852
ATP6V0A2	1.58072	3.84466	0.141826	0	1.3918	1.78435	1.28205
ATP6V1B1	0	2.18873	0	0	0.547183	1.09437	2
ATP6V1E2	0.373921	0	0.301941	4.07454	1.1876	1.93143	1.62633
ATP6V1G2	0	2.21521	25.1988	0.0670833	6.87027	12.2623	1.78483
ATP7B	0.196378	0	0.0156188	0	0.0529992	0.095869	1.80888
ATP8A1	0	0	0.0913575	0	0.0228394	0.0456787	2
ATP8B2	0.267591	9.30699	1.25326	0	2.70696	4.4329	1.63759
ATPBD4	0	0.415095	0.833547	0.330464	0.394776	0.342985	0.868809
ATRNL1	0	0.126625	0.810222	2.25801	0.798714	1.03591	1.29697
ATXN7L2	2.3452	0.100516	0	0	0.611429	1.15682	1.89199
ATXN8OS	0	0.109416	0	0	0.027354	0.054708	2
AUH	2.94173	1.61998	18.5717	0	5.78335	8.61002	1.48876
AURKB	18.9296	0	0.907367	34.9004	13.6843	16.6147	1.21414
AUTS2	0	0	0.0160733	0.936092	0.238041	0.465429	1.95524
AVIL	0.791258	0	0	0	0.197815	0.395629	2
AXL	0.0229999	0	0	0	0.00574998	0.0115	2
B3GALT5	0	0	0	0.0220575	0.00551438	0.0110287	2
B3GALTL	0.0745848	0	0.0602272	1.11309	0.311975	0.535053	1.71505
B3GNT3	0.541531	8.49383	0	0	2.25884	4.16449	1.84364
B3GNT4	0	0.107035	0	0	0.0267588	0.0535175	2
B3GNT6	0	0.0384946	0	0	0.00962365	0.0192473	2
B3GNT8	37.0979	0	0	0.140447	9.30959	18.5257	1.98996
B3GNTL1	2.77263	10.6138	0	4.40603	4.44811	4.49483	1.0105
BACH1	0	0.238721	0.207536	0	0.111564	0.129451	1.16033
BACH2	0	0	0	0.00961009	0.00240252	0.00480504	2
BAG2	0	0	0.166296	0.768354	0.233662	0.364979	1.56199
BAG4	0.338583	2.67258	0	5.35226	2.09086	2.47772	1.18503
BAGE2	0	0.00586535	0	0	0.00146634	0.00293268	2
BAGE4	0	0.00628986	0	0	0.00157247	0.00314493	2
BAGE5	0	0.00618098	0	0	0.00154524	0.00309049	2
BAHCC1	0	0.178391	1.19108	0	0.342368	0.572023	1.67079
BAHD1	2.19728	1.68129	0	0.61365	1.12305	0.997719	0.888398
BAI2	0	0.0438601	0	0	0.010965	0.02193	2
BANF2	0	0.23927	0	0	0.0598175	0.119635	2
BANK1	0	0.136779	0	0.0454816	0.0455651	0.0644783	1.41508
BAP1	28.096	16.7535	0	11.6958	14.1363	11.655	0.824469
BARD1	0.284092	0	0.0983162	11.1041	2.87163	5.48958	1.91166
BARX2	0.29976	0	0	0	0.07494	0.14988	2
BASE	0	0.134594	0	0	0.0336485	0.067297	2
BASP1P1	0	0.316067	0.262557	0.169945	0.187142	0.138596	0.740594
BAX	7.37444	1.88498	0	6.04953	3.82724	3.46128	0.90438
BBC3	4.97142	0	0	0	1.24286	2.48571	2
BBS1	2.14894	3.89107	2.03706	0	2.01927	1.59146	0.788136
BBS12	0.462551	7.30323	0	0	1.94145	3.58117	1.84459
BBS4	6.97435	2.43245	0	2.76857	3.04384	2.89617	0.951486
BBS5	0.615344	0	0	0	0.153836	0.307672	2
BCAM	0	0.232598	0	0	0.0581495	0.116299	2
BCAR4	0	0	0.209928	0	0.052482	0.104964	2
BCAS1	0	0	0	0.0751012	0.0187753	0.0375506	2
BCAT1	0	0.00726865	0.194481	0.00380503	0.0513887	0.0954411	1.85724
BCKDHB	0	1.24059	1.57176	3.72865	1.63525	1.55093	0.948436
BCL11A	0	0	0	0.0710819	0.0177705	0.035541	2
BCL2L10	0.85261	0	0	0	0.213152	0.426305	2
BCL2L15	0.168288	0	0	0	0.042072	0.084144	2
BCL6B	0.0656436	0	0.0317586	0	0.0243505	0.0313363	1.28688
BCL7A	2.49269	0.0218859	0	6.72367	2.30956	3.16678	1.37116
BCL8	1.35232	0	0.244253	0	0.399143	0.645799	1.61796
BCORL1	0	0	0.0236561	0.218601	0.0605643	0.105946	1.74932
BDKRB2	0	0	0	0.579329	0.144832	0.289664	2
BEGAIN	0.101794	6.23716	0	0	1.58474	3.10199	1.95741
BEND6	1.67701	0.354371	4.7239	0	1.68882	2.14823	1.27203
BET1	0	0.857656	0.415741	0.569151	0.460637	0.357585	0.776284
BEX4	0.98994	7.38287	0	0.72503	2.27446	3.43122	1.50859
BEX5	0.377705	9.09817	0	1.88178	2.83941	4.25094	1.49712
BGLAP	17.1173	0	0	0	4.27933	8.55865	2
BGN	0.387996	9.89093	0	0	2.56973	4.88422	1.90068
BHLHB9	0.0378375	0.272156	0	0	0.0774984	0.130992	1.69025
BHLHE40	0.277058	0	0.475414	0.229709	0.245545	0.195257	0.795198
BLM	0.0924759	0	0	0.632544	0.181255	0.304001	1.6772
BLMH	2.17996	8.38535	0	1.73511	3.07511	3.66296	1.19117
BLZF1	0.318701	0.103423	0.588232	0	0.252589	0.260179	1.03005
BMP1	0.206043	3.79612	0	1.93026	1.48311	1.76828	1.19228
BMP2K	0.804627	0.0361615	0.0414173	0	0.220551	0.389819	1.76747
BMP5	4.76679	0	0	0	1.1917	2.3834	2
BMP6	0	0	1.55163e-05	0.0768602	0.0192189	0.0384275	1.99946
BMP8A	0.000703906	0	0	0.119672	0.030094	0.0597196	1.98444
BMP8B	3.36573e-05	0	0	0.0193627	0.00484909	0.00967575	1.99538
BMPER	0	0	0	0.383987	0.0959968	0.191994	2
BMPR1A	1.13367	0.664122	0	1.24295	0.760185	0.565586	0.74401
BMPR1B	0	0	0.0910929	0.109118	0.0500527	0.0582625	1.16402
BMS1P4	0	0.183373	0	0	0.0458433	0.0916865	2
BNC1	0	0.0343689	0	0	0.00859223	0.0171845	2
BNIPL	0.0849065	0	0	0	0.0212266	0.0424532	2
BOC	0	0.043865	0.0465178	0.258341	0.0871809	0.116083	1.33152
BOLL	0	0	0	0.0331668	0.0082917	0.0165834	2
BPGM	0	0.576795	1.42966	0	0.501614	0.675809	1.34727
BRCA1	0	0.00991944	0	0.446145	0.114016	0.221469	1.94243
BRCA2	0	0	0	0.189705	0.0474263	0.0948525	2
BRCC3	8.33242	1.14714	0	0.0780426	2.3894	3.99643	1.67256
BRF1	6.83701	2.95516	0	0.350409	2.53564	3.15608	1.24468
BRI3BP	4.86753	94.4299	0	14.3336	28.4078	44.4153	1.56349
BROX	0.378494	10.5563	3.20916	0	3.53599	4.89437	1.38416
BSN	0	0	0	0.0162275	0.00405687	0.00811375	2
BTBD9	0.999811	0.0100455	0	0.266509	0.319091	0.470274	1.47379
BTN2A1	3.21817	9.88401	0	0.109179	3.30284	4.63419	1.40309
BTN2A2	0.0503197	0.523442	0.0128864	0	0.146662	0.252092	1.71886
BTN3A1	0	0.0212463	0.826377	0.00284026	0.212616	0.409282	1.92499
BUB1	0.0599173	0	0	2.33485	0.598692	1.15778	1.93386
BUB1B	0.242211	0.000513192	0	0.0290265	0.0679377	0.116971	1.72174
BVES	0	0	0	0.0333997	0.00834992	0.0166998	2
BYSL	10.889	8.04401	0	5.15261	6.0214	4.64746	0.771822
BZRAP1	0	0	0	0.0302414	0.00756035	0.0151207	2
C10orf107	0.426505	0.968848	11.9852	0	3.34514	5.77367	1.72599
C10orf111	1.17847e-05	0	0	0	2.94617e-06	5.89235e-06	2
C10orf114	0.212576	0	0	0	0.053144	0.106288	2
C10orf125	1.43755	24.6891	0	0	6.53166	12.1239	1.85618
C10orf25	0.000175464	6.28677e-05	0	0	5.95829e-05	8.27435e-05	1.38871
C10orf68	0.0319315	0.233215	0.968638	0	0.308446	0.452074	1.46565
C10orf72	0	0	0.00805939	0	0.00201485	0.00402969	2
C10orf78	0.320601	0	0	0.318406	0.159752	0.184468	1.15471
C10orf81	0.103072	0	0	1.31614	0.354803	0.642731	1.81151
C10orf88	0.102093	1.03067	0.0824401	0	0.303801	0.486594	1.60169
C10orf93	0.133801	2.78614	0	0.110935	0.757719	1.35354	1.78634
C10orf95	1.37564	5.31779	10.4358	0	4.28231	4.68062	1.09301
C11orf17	9.33664	0	0	0.212502	2.38729	4.63399	1.94111
C11orf35	0.138556	0	0	0	0.034639	0.069278	2
C11orf36	0	0	0	0.0981105	0.0245276	0.0490553	2
C11orf54	0	0	0.178049	0.292499	0.117637	0.143647	1.2211
C11orf61	0	0	0.440306	0	0.110076	0.220153	2
C11orf63	0	0	0.0583222	0.958121	0.254111	0.470145	1.85016
C11orf66	0	0.119482	0	0	0.0298705	0.059741	2
C11orf75	0	0	0	0.274626	0.0686565	0.137313	2
C11orf95	0.0374537	0	0.14364	3.60204	0.945783	1.77188	1.87345
C12orf12	0	0	0.0573064	0	0.0143266	0.0286532	2
C12orf29	0.0731667	0.219118	0	0.106124	0.0996022	0.0911884	0.915527
C12orf33	0	0.0723074	0.346998	0	0.104826	0.165007	1.5741
C12orf34	0	0	0	0.110935	0.0277338	0.0554675	2
C12orf35	1.02254	0.558486	4.4669	0	1.51198	2.01381	1.3319
C12orf4	0.219597	0	0	0.318619	0.134554	0.160543	1.19315
C12orf42	0	0	0.111754	9.11238	2.30603	4.53787	1.96782
C12orf43	17.6283	12.4304	0	6.57705	9.15894	7.59352	0.829084
C12orf53	0	0	0	0.120985	0.0302462	0.0604925	2
C12orf61	0.314838	0	0	0	0.0787095	0.157419	2
C12orf65	0.156598	3.0132	0	1.03267	1.05062	1.38505	1.31832
C12orf66	1.29567	2.02348	0	0	0.829788	1.00317	1.20895
C12orf67	0.185825	0.29129	0	0.10255	0.144916	0.123686	0.853497
C12orf72	0.0506066	0.721625	0	0	0.193058	0.353185	1.82942
C13orf27	0.279292	4.1591	0	1.38937	1.45694	1.89875	1.30325
C13orf31	0.0660344	0	0	0.0472894	0.028331	0.0335969	1.18587
C13orf34	0.00288901	0.139463	0	0	0.035588	0.0692634	1.94626
C13orf36	0	0.049603	0	0	0.0124008	0.0248015	2
C13orf40	0	0	0	0.00803705	0.00200926	0.00401853	2
C14orf106	1.55527	0.0497599	0	0.308749	0.478445	0.730532	1.52689
C14orf118	7.58772	0	0	0.0909409	1.91967	3.77895	1.96854
C14orf138	4.80113	3.97752	0.186157	0	2.2412	2.50428	1.11738
C14orf139	0	0	0	0.0617499	0.0154375	0.030875	2
C14orf149	0.848451	0	0	1.15111	0.49989	0.5903	1.18086
C14orf181	0	0	0	0.203523	0.0508808	0.101762	2
C14orf182	0.23506	0.0889937	0	0	0.0810134	0.110936	1.36935
C14orf184	0	0	0	0.0672452	0.0168113	0.0336226	2
C14orf28	3.21964	0.328706	0.350543	0	0.974722	1.50518	1.54421
C14orf37	0	0.51621	0	0	0.129052	0.258105	2
C14orf48	1.7414	0	0	0	0.43535	0.8707	2
C14orf73	0.408238	6.95515	0	0	1.84085	3.41496	1.8551
C15orf29	0	0.0581452	0.967203	0.684153	0.427375	0.474808	1.11099
C15orf33	0	0.000927308	0.0469804	0	0.0119769	0.0233397	1.94873
C15orf38	0.00313937	7.97994	0	0	1.99577	3.98945	1.99895
C15orf41	0	0.077987	0	0	0.0194968	0.0389935	2
C15orf42	0.0313178	0	0.0252891	4.16749	1.05602	2.07435	1.96431
C15orf55	0	0	0	0.0458319	0.011458	0.022916	2
C15orf57	2.80223	36.4606	0	0	9.81571	17.8123	1.81467
C15orf58	0	0	0	5.75582	1.43895	2.87791	2
C16orf46	0	0.377216	0.178789	0	0.139001	0.179789	1.29343
C16orf57	4.87416	33.9141	4.00888	0	10.6993	15.6215	1.46005
C16orf73	2.2189	0	0	0	0.554725	1.10945	2
C17orf100	0	0	0.550141	0	0.137535	0.27507	2
C17orf103	1.20276	0	0	0.453279	0.41401	0.567591	1.37096
C17orf104	0	0	0.0541734	0.0927045	0.0367195	0.0452239	1.23161
C17orf108	24.7715	1.25046	10.4363	0	9.11456	11.4281	1.25383
C17orf39	1.01471	0.13118	0	0.164156	0.327512	0.463586	1.41548
C17orf48	6.51104	1.59037	0	0	2.02535	3.083	1.52221
C17orf51	0	0	0	0.027323	0.00683075	0.0136615	2
C17orf56	0.184459	0.419017	0	0	0.150869	0.198792	1.31765
C17orf69	2.63173	0.171851	0.645448	0	0.862257	1.21081	1.40423
C17orf72	0	0	0	0.0160339	0.00400848	0.00801695	2
C17orf86	14.8423	0.0520051	0	6.74626	5.41014	7.04107	1.30146
C17orf91	0.568596	0.0828155	1.08563	0	0.43426	0.501473	1.15477
C17orf96	0.195111	0	0	0.107845	0.075739	0.0944339	1.24683
C17orf97	7.59771	0	0	0.238618	1.95908	3.76077	1.91966
C18orf16	0	0	0.409122	0	0.10228	0.204561	2
C18orf18	0	3.15424	0	0	0.78856	1.57712	2
C18orf54	0.187426	0	0	0.207194	0.098655	0.114202	1.15759
C18orf56	0	0.137923	0	0.312107	0.112508	0.148101	1.31637
C19orf44	21.4859	0	0	0.0729185	5.3897	10.7309	1.99099
C19orf47	1.54031	4.28906	1.36417	0	1.79839	1.79748	0.999496
C19orf57	1.91595	0	0	0	0.478988	0.957975	2
C19orf61	0.537628	0	0.0723558	13.4096	3.5049	6.60743	1.8852
C19orf69	0	0.172523	0	0	0.0431308	0.0862615	2
C19orf71	0	0	0	0.270459	0.0676148	0.13523	2
C19orf73	26.7992	0.480753	0	2.3014	7.39534	12.9738	1.75433
C19orf76	6.1998	0.113576	0	0.0829077	1.59907	3.06753	1.91832
C1GALT1	0.109363	0.598854	0.978385	0	0.42165	0.453382	1.07526
C1orf107	1.99139	0.102387	0	0.101918	0.548924	0.962849	1.75407
C1orf112	0	0.00031523	0	0	7.88075e-05	0.000157615	2
C1orf113	0	0.992763	0	0	0.248191	0.496381	2
C1orf116	0.0207133	0	0	0	0.00517833	0.0103567	2
C1orf133	0	2.77298	0	0	0.693245	1.38649	2
C1orf135	0.0617984	4.07518	0	0.722446	1.21486	1.93471	1.59254
C1orf141	0	3.10569	0	0	0.776423	1.55285	2
C1orf152	0	0.00861111	0	0.00942884	0.00450999	0.00521837	1.15707
C1orf157	0	0.106311	0.453495	0	0.139952	0.214953	1.53591
C1orf168	0.15163	0.0688883	1.4448	0	0.41633	0.688443	1.6536
C1orf170	0	0.0523423	0	0	0.0130856	0.0261711	2
C1orf175	0	3.39655e-33	0	0	8.49137e-34	1.69827e-33	2
C1orf183	0	0.0541966	0	0	0.0135491	0.0270983	2
C1orf187	0	0	0	0.0742434	0.0185609	0.0371217	2
C1orf190	0	0	0.0499255	0	0.0124814	0.0249627	2
C1orf194	0	0.33861	0	1.23588	0.393623	0.583753	1.48303
C1orf201	3.32828	0.0159713	0.366384	0	0.927659	1.60932	1.73482
C1orf210	0.480033	2.90362	0.254359	0	0.909503	1.3438	1.4775
C1orf213	0	0.46573	0	0	0.116432	0.232865	2
C1orf216	0	0.434044	1.88044	0	0.578621	0.891673	1.54103
C1orf25	3.01735	0.12593	0.709849	0	0.963282	1.40386	1.45737
C1orf26	0.0861445	0	0.0227243	0	0.0272172	0.0407192	1.49608
C1orf27	0	1.20373	0.823793	1.90748	0.983751	0.794779	0.807906
C1orf38	8.55554	0	0	0.967887	2.38086	4.14166	1.73957
C1orf54	0	0	2.38246	0	0.595615	1.19123	2
C1orf55	0	0.851026	0	0	0.212756	0.425513	2
C1orf63	1.96031	32.1609	6.85946	0	10.2452	14.8926	1.45362
C1orf66	0.530005	6.87688	9.62374	0	4.25766	4.74967	1.11556
C1orf74	0	0.328972	2.91193	0	0.810225	1.40969	1.73988
C1orf83	0.0511428	0	0	0.148409	0.049888	0.0699657	1.40246
C1orf88	14.3802	0	0	0	3.59505	7.1901	2
C1orf93	4.84332	0.419217	0	1.69346	1.739	2.19126	1.26007
C1QL1	0	0	0	0.117518	0.0293795	0.058759	2
C1QTNF3	0	0	0.0699432	0.876809	0.236688	0.428019	1.80837
C1QTNF5	0	0.0405204	0	0	0.0101301	0.0202602	2
C1QTNF8	0	0	0	0.076638	0.0191595	0.038319	2
C2	0.0775238	0.257823	0	0.0921623	0.106877	0.108452	1.01473
C20orf103	0	0	0.0963221	0	0.0240805	0.048161	2
C20orf112	0	0	0.0281013	0.793461	0.205391	0.392271	1.90988
C20orf118	0	0	0	0.00786859	0.00196715	0.00393429	2
C20orf12	0.389687	0	0.169439	0.0497063	0.152208	0.173558	1.14027
C20orf134	0.573151	0.512896	0	1.77121	0.714314	0.75006	1.05004
C20orf144	0	0.310337	0	0	0.0775842	0.155168	2
C20orf160	5.61491	0	0	0	1.40373	2.80746	2
C20orf200	0	0	0	0.0713383	0.0178346	0.0356691	2
C20orf203	0	0.148778	0.135781	0.116007	0.100141	0.0681071	0.680108
C20orf7	8.69239	6.08221	0	1.16454	3.98479	4.0985	1.02854
C20orf96	0.136616	0	0	1.07606	0.303169	0.51927	1.71281
C21orf125	0	0	0	0.0580465	0.0145116	0.0290233	2
C21orf49	0	0	0	0.0773446	0.0193361	0.0386723	2
C21orf56	0	3.40619	0.114999	5.63611	2.28932	2.73356	1.19405
C21orf58	0	0	0	9.85011	2.46253	4.92506	2
C21orf63	0.492401	0	0	0	0.1231	0.2462	2
C21orf67	0.346515	0	0	11.9844	3.08273	5.9367	1.92579
C21orf81	0.590414	0	0	0	0.147603	0.295207	2
C21orf91	0	0.0205778	0.0504195	0.0168376	0.0219587	0.0209788	0.955376
C22orf26	0.0128441	0	0	0	0.00321103	0.00642205	2
C22orf36	0	0	0.208698	0	0.0521745	0.104349	2
C22orf40	2.63661	0	0	0.147634	0.696061	1.29557	1.86129
C22orf46	0.0630824	0.254751	0	0.993734	0.327892	0.456922	1.39351
C2CD4C	0	0	0	0.0557547	0.0139387	0.0278773	2
C2CD4D	3.46528	0	0	0	0.86632	1.73264	2
C2orf34	0	0.466118	4.14236	0	1.15212	2.00557	1.74076
C2orf39	0	0	0	0.0701189	0.0175297	0.0350594	2
C2orf44	2.14798	0	0.033896	5.66085	1.96068	2.66353	1.35847
C2orf48	0.111238	0	0	0	0.0278095	0.055619	2
C2orf50	1.0166	0.153954	0	3.45576	1.15658	1.59674	1.38057
C2orf52	0	0.189112	0	0	0.047278	0.094556	2
C2orf56	1.34275	0	0.33594	0	0.419673	0.635435	1.51412
C2orf60	0	0.651726	0.0999492	0	0.187919	0.312774	1.66441
C2orf61	0	0	0	0.0818442	0.0204611	0.0409221	2
C2orf62	0	4.45535	0	0.133656	1.14725	2.2063	1.92312
C2orf63	0	0	1.68352e-05	1.81188e-05	8.7385e-06	1.01039e-05	1.15626
C2orf69	1.04065	0.53242	0	1.46911	0.760545	0.635346	0.835382
C2orf71	0	0	0	0.0245766	0.00614415	0.0122883	2
C2orf86	0.275219	3.06108	0	0	0.834075	1.49033	1.7868
C3orf21	2.82265	11.0086	3.09109	0	4.23058	4.73005	1.11806
C3orf27	0.0274854	0	0	0.194007	0.0553731	0.0933264	1.68541
C3orf33	0.109538	0	0	0.953591	0.265782	0.461437	1.73615
C3orf34	0	0	0.473546	0	0.118387	0.236773	2
C3orf47	0	0.224951	0.629338	0	0.213572	0.29677	1.38955
C3orf48	0	0	0.000250408	0.000383766	0.000158543	0.000190994	1.20468
C3orf49	0.248359	0	0	0	0.0620897	0.124179	2
C3orf52	0.337845	3.38358	0	0	0.930356	1.64322	1.76623
C3orf58	0.612151	0.139051	0.19974	0	0.237736	0.263241	1.10729
C3orf62	0.146086	0	0.0707788	2.47086	0.671931	1.20077	1.78704
C3orf71	0.000424156	0.24022	1.75673	0	0.499344	0.845859	1.69394
C4orf21	0.103282	0	0	0.566022	0.167326	0.27022	1.61493
C4orf29	0	0.10962	0	0	0.027405	0.05481	2
C4orf32	0	0	0.280486	0.127996	0.102121	0.133343	1.30574
C4orf33	0	0	0.10014	0	0.025035	0.05007	2
C4orf36	0	0.063412	0	0	0.015853	0.031706	2
C4orf39	1.3835	0	0	0	0.345875	0.69175	2
C4orf48	0	0	0	0.40427	0.101068	0.202135	2
C4orf6	0.495927	14.0818	0	0	3.64443	6.96217	1.91036
C5orf23	0	0.110764	0	0.515452	0.156554	0.244896	1.56429
C5orf25	0.205329	0.155475	0	1.14911	0.377479	0.5218	1.38233
C5orf34	0	0.157404	0	0.413643	0.142762	0.195237	1.36757
C5orf35	3.79956	0.777907	0	2.69254	1.8175	1.73957	0.957122
C5orf4	0.0701294	1.4072	13.2796	0	3.68923	6.42628	1.7419
C5orf42	0.0558334	0.443908	0	0.987555	0.371824	0.455494	1.22503
C5orf53	1.09866	0.665523	0	0	0.441046	0.539101	1.22232
C5orf54	0	0	0	1.02512	0.25628	0.51256	2
C5orf60	0	0	0	0.359574	0.0898935	0.179787	2
C6orf120	0.615927	5.16093	0	0.62712	1.60099	2.39131	1.49364
C6orf123	0	0	0	0.10661	0.0266525	0.053305	2
C6orf124	0.684431	0.4146	0	0	0.274758	0.335843	1.22232
C6orf126	0.831173	5.24469	44.9685	0	12.7611	21.5946	1.69222
C6orf127	0	0	1.1363	0	0.284075	0.56815	2
C6orf138	0	0	0.20855	0	0.0521375	0.104275	2
C6orf141	4.75099	1.0887	0	0	1.45992	2.25327	1.54342
C6orf145	0	0	0	1.43568	0.35892	0.71784	2
C6orf150	0.411356	4.62767	0	0	1.25976	2.25363	1.78894
C6orf154	1.24457	0	0	0	0.311142	0.622285	2
C6orf162	0.112836	0.0397882	0	1.24481	0.349359	0.598794	1.71398
C6orf168	0	0	0	0.0177136	0.0044284	0.0088568	2
C6orf192	4.04115	0	0	2.19766	1.5597	1.95191	1.25147
C6orf195	0.204119	0	0	0	0.0510297	0.102059	2
C6orf201	0.00178228	0.000648812	0	2.90205e-05	0.000615028	0.000833723	1.35559
C6orf208	0	0.0621409	0	0	0.0155352	0.0310704	2
C6orf218	0.0696358	0	0	0	0.0174089	0.0348179	2
C6orf223	0	0	0.0236254	0	0.00590635	0.0118127	2
C6orf57	7.19447	0.480675	0	0	1.91879	3.52441	1.83679
C7orf43	6.32597	7.77188	0	6.59952	5.17434	3.50611	0.677595
C7orf46	0.0731194	2.15517	0.0706329	0	0.574731	1.05417	1.8342
C8B	0	0	0.0837709	0	0.0209427	0.0418854	2
C8orf37	3.12713	0.0471221	0	0	0.793563	1.55587	1.96061
C8orf38	5.97243	6.67154	0	1.91207	3.63901	3.20758	0.881444
C8orf4	0	0	0	0.52671	0.131678	0.263355	2
C8orf41	12.8648	34.8218	0	3.71403	12.8502	15.6135	1.21505
C8orf44	0	0.132368	0	0	0.033092	0.066184	2
C8orf45	0.000278532	0	0.0632126	0.203579	0.0667675	0.0959318	1.4368
C8orf46	0	0	0.048905	0	0.0122262	0.0244525	2
C8orf47	0	0.15568	0	0	0.03892	0.07784	2
C8orf48	0.147162	1.89433	0	0	0.510373	0.925242	1.81287
C8orf51	0.262498	0	0	16.5187	4.1953	8.21653	1.95851
C8orf58	0	0.316353	0	10.0651	2.59536	4.98206	1.9196
C8orf71	0	0	0	0.0935807	0.0233952	0.0467904	2
C8orf73	0.0646124	0	0	7.36592	1.85763	3.67232	1.97688
C8orf77	0	0.0486622	0	0	0.0121656	0.0243311	2
C8orf79	0	0	0	0.0871776	0.0217944	0.0435888	2
C8orf85	0.35581	2.55948	0	0.245836	0.790282	1.18881	1.50428
C9orf100	0.0569746	2.66717	0	0.000155236	0.681075	1.32433	1.94448
C9orf102	0	0.357087	0	0.106159	0.115811	0.168455	1.45457
C9orf117	0.124161	0.245273	0	0.00468243	0.0935291	0.116341	1.24391
C9orf119	20.7354	81.4118	3.10072	0	26.312	37.8513	1.43856
C9orf128	0	0	0	0.147907	0.0369768	0.0739535	2
C9orf144	0	0	0.0137299	0.0494409	0.0157927	0.0233472	1.47835
C9orf144B	0	0	0.0196288	0.0302789	0.0124769	0.0150489	1.20614
C9orf152	0	0.960127	0	0	0.240032	0.480063	2
C9orf167	2.02126	0	0	0	0.505315	1.01063	2
C9orf21	0	3.03849	0.493095	0	0.882896	1.45574	1.64882
C9orf25	0.0740752	0.0241426	0	0.00729981	0.0263794	0.0333656	1.26484
C9orf30-TMEFF1	0.00900781	0.000765498	0.00183101	0	0.00290108	0.00413981	1.42699
C9orf37	0	3.23239	26.6227	0.443827	7.57473	12.779	1.68706
C9orf40	0.816299	0	0	4.88797	1.42607	2.3398	1.64073
C9orf43	0	0	0	1.42414	0.356035	0.71207	2
C9orf66	0	0.0049074	0.238338	0	0.0608114	0.118374	1.94657
C9orf68	0	1.48355	0	0	0.370887	0.741775	2
C9orf72	0	0	0.104903	0	0.0262257	0.0524515	2
C9orf80	1.18906	0.503216	0	1.88504	0.894329	0.820806	0.91779
C9orf93	1.32123	0	0	0.039834	0.340266	0.654246	1.92275
C9orf96	0.104029	0	0	0.0594362	0.0408663	0.0505782	1.23765
CA2	1.27324	3.51896	0.514072	0	1.32657	1.55235	1.1702
CA3	0	0.0916371	0.293174	0	0.0962028	0.138237	1.43693
CA5B	2.42441	0.0393483	0	0.186701	0.662615	1.17728	1.77671
CA8	0.370398	0	0	0.191936	0.140584	0.177932	1.26567
CAB39L	0.345862	0.0897494	0.308137	0	0.185937	0.167664	0.901723
CABLES2	19.6936	28.8172	0	1.95201	12.6157	13.9697	1.10732
CABP4	0	0.0592101	0	0	0.0148025	0.0296051	2
CABYR	12.0905	0	0.0386761	0	3.03229	6.03883	1.99151
CACHD1	0.0793104	0	0	0.0493174	0.032157	0.0390985	1.21586
CACNA1A	0.00250567	0	0	0.0109606	0.00336657	0.00519865	1.5442
CACNA1B	0	0	0	0.0264886	0.00662215	0.0132443	2
CACNA1D	0	0.0139873	0	0	0.00349682	0.00699365	2
CACNA1E	0	0	0.0259768	0.0177812	0.0109395	0.0130674	1.19452
CACNA1I	0.0107311	0.00793716	0	0.00923267	0.00697523	0.00478824	0.686463
CACNA2D2	0	0.0104585	0	0	0.00261463	0.00522925	2
CACNA2D4	0.0391398	0	0	0	0.00978495	0.0195699	2
CACNB2	0	0.00959164	0	0	0.00239791	0.00479582	2
CACNG2	0	0	0	0.0383787	0.00959468	0.0191894	2
CACNG8	0	0	0	0.0296459	0.00741147	0.014823	2
CADM2	0	0.0366969	0	0	0.00917422	0.0183484	2
CADM4	0	0	0	0.321722	0.0804305	0.160861	2
CALHM1	0	0	0	0.0570093	0.0142523	0.0285046	2
CALN1	0	0	0	0.024651	0.00616275	0.0123255	2
CAMK1D	0.0941946	1.14852	0	0.312388	0.388776	0.523122	1.34556
CAMK2B	0.0247651	0.268896	0	0.144235	0.109474	0.123537	1.12846
CAMK2D	0	0.00920105	0.0297963	0	0.00974934	0.0140509	1.44121
CAMK2N1	1.25555	0	0	0	0.313887	0.627775	2
CAMKK1	0.341591	0	0.0496027	8.94425	2.33386	4.4095	1.88936
CAND2	0.0395867	0.716862	0	0.0211315	0.194395	0.348687	1.7937
CAPN9	0	0.035431	0.219801	0.113011	0.0920607	0.0973629	1.05759
CAPRIN2	0.0643336	4.04449	0	0.0141627	1.03075	2.00935	1.94941
CAPSL	0	0.0856238	0	0	0.0214059	0.0428119	2
CARD10	1.4516	17.851	0	0.624049	4.98166	8.60013	1.72636
CARD14	0	0	0	0.0443797	0.0110949	0.0221899	2
CARD18	0.331938	3.26746	0	0	0.899849	1.58614	1.76268
CARD6	0	0	0	0.063604	0.015901	0.031802	2
CARD8	0.230133	1.65503	1.0292	0	0.728591	0.758938	1.04165
CASC5	0.382872	0	0.303766	0.106945	0.198396	0.175934	0.886784
CASP2	8.31139	15.125	0	2.61923	6.5139	6.70774	1.02976
CASP3	0.848451	0	0.119437	0.671162	0.409763	0.41351	1.00915
CASP5	0	0.133696	1.31283	0	0.361631	0.637257	1.76217
CASP6	3.13595	1.18841	10.6693	0	3.74841	4.79159	1.2783
CASP8	0.0967107	0	0.0457597	0	0.0356176	0.0460885	1.29398
CASP8AP2	0.0219295	0	0.1028	0.833308	0.239509	0.398327	1.66309
CASP9	0.475144	13.7532	0	0	3.55709	6.8011	1.91199
CASS4	0	0	0	0.0202296	0.0050574	0.0101148	2
CATSPER2	0	0	0	0.0335493	0.00838732	0.0167746	2
CATSPER2P1	0	0	0	0.0805152	0.0201288	0.0402576	2
CATSPER3	1.55884	3.24597	32.4131	0	9.30448	15.4627	1.66185
CATSPERB	0	0	0.469745	0	0.117436	0.234873	2
CATSPERG	3.37875	0	0	0.0466889	0.85636	1.68174	1.96382
CBLB	1.13332	2.11544	0	1.52965	1.1946	0.892754	0.747323
CBLN2	9.15453	0.0550143	0	0	2.30239	4.56817	1.9841
CBLN3	0	0.0681129	0	0	0.0170282	0.0340565	2
CBX6	5.04384	0.291913	0	0	1.33394	2.47709	1.85698
CBX7	0	0.160225	1.68733	1.33773	0.796321	0.841777	1.05708
CBX8	0.137429	0.832491	0	0.113943	0.270966	0.379131	1.39918
CCBL2	16.8628	2.94336	27.5232	0	11.8323	12.7871	1.08069
CCDC102A	0	0	0	6.90567	1.72642	3.45283	2
CCDC109B	1.59197	0	0.202975	23.2025	6.24936	11.3242	1.81206
CCDC113	0.395353	0	0.0748444	0	0.117549	0.188533	1.60386
CCDC121	0.111568	0	0	0	0.027892	0.055784	2
CCDC134	0	0	0	0.208238	0.0520595	0.104119	2
CCDC140	0	0	0	0.155209	0.0388023	0.0776045	2
CCDC142	0	0.707448	0	0.00226701	0.177429	0.353348	1.99149
CCDC144A	0.0753296	0	0	0	0.0188324	0.0376648	2
CCDC144B	0.117746	0	0	0	0.0294365	0.058873	2
CCDC144C	0.114915	0	0	0	0.0287288	0.0574575	2
CCDC144NL	0	0	0	0.0310016	0.0077504	0.0155008	2
CCDC148	0	0	0.208846	0	0.0522115	0.104423	2
CCDC149	0.264489	6.46927	0	0.94136	1.91878	3.05945	1.59448
CCDC157	0.0152411	0.00391068	0	0.356424	0.0938939	0.175139	1.86529
CCDC159	4.74552	89.1445	6.44103	0	25.0828	42.7947	1.70614
CCDC163P	0	0	0	2.0396	0.5099	1.0198	2
CCDC21	5.8451	0	0	0.441531	1.57166	2.85655	1.81754
CCDC24	0	4.30014	23.9017	0.0257892	7.05691	11.4103	1.6169
CCDC28B	0.492985	0	0	0	0.123246	0.246493	2
CCDC40	0	0	0	0.0404418	0.0101104	0.0202209	2
CCDC41	0	0	0.0404353	2.40089	0.610331	1.19386	1.95608
CCDC46	0.0483142	0.935776	11.8195	0	3.2009	5.76182	1.80006
CCDC58	0.303791	0.713474	0	9.04246	2.51493	4.36149	1.73424
CCDC61	8.81758	1.58132	0	0	2.59972	4.21173	1.62007
CCDC64	9.52874	1.30371	0.0550683	0	2.72188	4.57767	1.6818
CCDC64B	0	0	0.0944249	2.52073	0.653789	1.24542	1.90493
CCDC66	0	0	0	0.883013	0.220753	0.441507	2
CCDC69	0.092627	1.21571	0	0.0511983	0.339884	0.585112	1.72151
CCDC7	0.500052	0.225325	0	0	0.181344	0.237543	1.3099
CCDC75	0	0.45028	0	0	0.11257	0.22514	2
CCDC76	0.133672	0.177129	0	0	0.0777002	0.0914578	1.17706
CCDC77	0	0	0.804046	3.90136	1.17635	1.85579	1.57758
CCDC78	0	3.86594	26.2288	0	7.52369	12.6025	1.67505
CCDC8	0	0.047679	0.254232	0	0.0754778	0.121271	1.60671
CCDC80	0	0	0	0.0409141	0.0102285	0.0204571	2
CCDC81	0	0.033176	0	0	0.008294	0.016588	2
CCDC83	0.314702	0	0.0726062	0	0.096827	0.149228	1.54118
CCDC85A	0.105238	0	0	0.0436268	0.0372162	0.0497934	1.33795
CCDC87	0	1.41995	0	0	0.354988	0.709975	2
CCDC9	0.493159	0	0	0.0841867	0.144336	0.23591	1.63445
CCDC96	0.294186	0	0	0	0.0735465	0.147093	2
CCDC99	1.38108	0.0597573	0	4.77653	1.55434	2.24071	1.44158
CCL13	0	0	0.308066	0.210872	0.129735	0.15497	1.19452
CCL22	0	0.0545565	0	0	0.0136391	0.0272783	2
CCL5	0	0	0.140413	0	0.0351033	0.0702065	2
CCNA2	0.000264138	0.000289898	0	0.906988	0.226886	0.453402	1.99837
CCNE1	0	0	0	3.8958	0.97395	1.9479	2
CCNF	0.903874	3.64403	0	0.0405084	1.1471	1.71602	1.49596
CCNJ	0	0.118436	0	0.0578515	0.0440719	0.056582	1.28386
CCNO	0.222954	7.09047	14.5229	0	5.45908	6.88072	1.26042
CCNT1	0.164004	0	0.099325	4.14728	1.10265	2.03087	1.84181
CCNYL1	0.182189	0	0.0769102	0	0.0647748	0.0862649	1.33177
CCR1	0	0	0.0952648	0	0.0238162	0.0476324	2
CCR3	0	0	0.0262344	0	0.0065586	0.0131172	2
CCR7	0	0	0	0.0801312	0.0200328	0.0400656	2
CCR8	0	0	0	0.11857	0.0296425	0.059285	2
CCT6B	0.0416357	0.257014	10.863	0	2.79041	5.3829	1.92907
CD101	0.0591498	0.268729	2.77028	0	0.77454	1.33548	1.72422
CD109	0	0.00885489	0	0	0.00221372	0.00442745	2
CD163L1	0.2056	1.5395	0	0.0757617	0.455215	0.727825	1.59886
CD207	0	0	0	0.1406	0.03515	0.0703	2
CD209	0.00234713	0	0	0	0.000586782	0.00117356	2
CD274	0	0	0	0.566097	0.141524	0.283048	2
CD40LG	0	0	0	0.191531	0.0478828	0.0957655	2
CD46	0.0219463	0.797266	0.306149	0	0.28134	0.371139	1.31918
CD68	0.0628516	5.08613	0	2.0797	1.80717	2.38986	1.32243
CD72	0	0	0.000509763	0	0.000127441	0.000254881	2
CD74	0	0	0	0.754808	0.188702	0.377404	2
CD80	0	0	0	0.0949038	0.0237259	0.0474519	2
CD83	0	0	0	1.9915	0.497875	0.99575	2
CD8A	0	2.37573	0	0	0.593932	1.18786	2
CD97	0.376881	0	0.113978	18.6244	4.77881	9.23174	1.93181
CDADC1	0	0.585907	2.90306	2.64819	1.53429	1.45691	0.949568
CDAN1	0.807518	0	0.214386	1.02724	0.512286	0.484259	0.945291
CDC14B	0	0.00760423	0	0.308019	0.0789058	0.152784	1.93629
CDC14C	0	0.0113188	0	0	0.0028297	0.0056594	2
CDC25A	0	0	0.0379848	0.317942	0.0889817	0.153687	1.72717
CDC42EP2	39.168	0.242436	0	1.10607	10.1291	19.3651	1.91182
CDC45	0	0	0	1.10092	0.27523	0.55046	2
CDC6	0.0688285	0	0.111158	1.51225	0.423059	0.727571	1.71978
CDC7	0	0	0.110339	1.0644	0.293685	0.516436	1.75847
CDCA2	4.98907	0	0	0	1.24727	2.49453	2
CDCA7	0	0.0539146	1.00333	0.0395471	0.274198	0.486622	1.77471
CDCP1	0	0	0	0.118133	0.0295333	0.0590665	2
CDH12	0.00495676	0	0	0.00410967	0.00226661	0.00264	1.16474
CDH13	7.04152	0.0414928	0	0	1.77075	3.5139	1.98441
CDH16	0	0.196746	0	0	0.0491865	0.098373	2
CDH23	0	0	0	0.0591303	0.0147826	0.0295651	2
CDH26	0	0	0	0.109074	0.0272685	0.054537	2
CDHR1	0	0	0	0.0730984	0.0182746	0.0365492	2
CDHR3	0	0.0486671	0.830402	0	0.219767	0.407736	1.85531
CDHR5	0	0	0	0.0217104	0.0054276	0.0108552	2
CDK1	0.110587	0	0	8.06784	2.04461	4.01583	1.96411
CDK14	0	0	0.085278	0.140095	0.0563432	0.0688009	1.2211
CDK17	0.680836	0.0884821	0	0.537627	0.326736	0.333358	1.02027
CDK18	0	0.0854166	0.80141	0.539893	0.35668	0.379542	1.0641
CDK3	0.473487	0	0	0.280407	0.188474	0.231466	1.22811
CDK8	0.299414	0.770834	0	0	0.267562	0.363995	1.36041
CDKAL1	0.825026	1.55542	0.492442	0	0.718222	0.652974	0.909154
CDKL3	0.323318	4.45678	0	0	1.19502	2.17984	1.8241
CDKN1C	7.37479	0	0.0689554	0	1.86094	3.67605	1.97537
CDKN2B	0.194578	0	0	0.118158	0.078184	0.0955178	1.22171
CDKN2B-AS1	0.273412	1.68093	1.85038	0	0.95118	0.949598	0.998336
CDKN2D	0	0.634231	0	0	0.158558	0.317115	2
CDNF	0.160334	0	0	4.12095	1.07032	2.03516	1.90145
CDS1	4.05991	3.33616	4.8058	0	3.05047	2.12031	0.695077
CDSN	3.38306	23.5487	0.197481	0	6.78231	11.2846	1.66383
CELF2	0	0	0.0210954	0.00608365	0.00679476	0.00995576	1.46521
CELF3	0	0	0.00922471	0	0.00230618	0.00461236	2
CELF4	0	0.0288389	0.278532	0	0.0768427	0.135145	1.75872
CELF5	0.125353	0	0	0	0.0313382	0.0626765	2
CELF6	0	0.112875	2.37638	0	0.622314	1.17059	1.88102
CELSR3	0.130655	1.76758	0	2.98258	1.2202	1.4238	1.16685
CEMP1	0.673195	0	0.128064	2.23315	0.758602	1.02545	1.35176
CENPA	3.96955	0	0	8.3761	3.08641	3.99218	1.29347
CENPE	0.351248	0	0	0.271136	0.155596	0.182619	1.17368
CENPH	0.153353	0	0	8.97668	2.28251	4.46337	1.95547
CENPJ	2.76977	0	0	0.0335244	0.700824	1.37939	1.96824
CENPK	0	0	0	0.812173	0.203043	0.406087	2
CENPL	0	0	0	0.58375	0.145937	0.291875	2
CENPP	0.261818	0.196042	0	0.928731	0.346648	0.403676	1.16451
CENPQ	0.183996	0.557288	0	0.152552	0.223459	0.236616	1.05888
CENPT	11.1494	0.374459	0	0.0745487	2.8996	5.50225	1.89759
CEP135	0	0	0.104201	2.3996	0.62595	1.18345	1.89065
CEP170	0	0.770755	0.015621	0	0.196594	0.382845	1.94739
CEP192	0	0.435847	2.69373	0.368773	0.874587	1.22781	1.40387
CEP250	0.0250655	0	0.0404808	4.38499	1.11263	2.18163	1.96078
CEP290	0	0.0803474	0	0	0.0200868	0.0401737	2
CEP55	0	0	0	0.0566834	0.0141709	0.0283417	2
CEP72	1.52789	4.0988	0	5.10331	2.6825	2.33775	0.87148
CEP76	0.476422	0	0	0.698852	0.293818	0.351214	1.19534
CEP97	0	0	0.0383352	0	0.0095838	0.0191676	2
CEPT1	3.07476	3.92453	2.80927	0	2.45214	1.70256	0.694316
CERK	10.9879	0	0.0950992	11.8344	5.72935	6.56999	1.14672
CES3	0	0	0	0.0211667	0.00529168	0.0105834	2
CFD	0.738821	31.608	0	2.90965	8.81412	15.246	1.72973
CFLAR	3.78475	20.7017	0	0	6.12161	9.88244	1.61435
CGB5	0	0	0	0.0209418	0.00523545	0.0104709	2
CGB7	0	0	0	0.0209418	0.00523545	0.0104709	2
CGB8	0	0	0	0.02077	0.0051925	0.010385	2
CGNL1	0	0	0	0.0239814	0.00599535	0.0119907	2
CHAC1	109.895	40.3693	0	0.107385	37.5929	51.8128	1.37826
CHAC2	0.25116	2.21875	0	3.12357	1.39837	1.51887	1.08617
CHADL	0	0	0	0.00402603	0.00100651	0.00201301	2
CHAF1B	0.833024	0	0	16.9202	4.43831	8.33052	1.87696
CHCHD10	0	0	1.81258	4.65268	1.61632	2.19719	1.35938
CHD1	2.16755	0.220468	0	3.01755	1.35139	1.47732	1.09319
CHGB	0	0	0	0.0987856	0.0246964	0.0493928	2
CHIA	0	0	0	0.080748	0.020187	0.040374	2
CHIC1	0.150943	0.160202	0	0	0.0777863	0.0898993	1.15572
CHIC2	0.954056	12.2087	0.7704	0	3.48329	5.83161	1.67417
CHKB	13.0628	0	0.629221	34.7805	12.1181	16.2616	1.34192
CHM	0.0384233	0.974652	0.077567	0	0.272661	0.469064	1.72032
CHN2	0	0.754717	0	0	0.188679	0.377358	2
CHODL	0	0.0626606	0.601409	0	0.166017	0.29176	1.75741
CHORDC1	0	0	0.0872326	0.103966	0.0477996	0.0556154	1.16351
CHRD	0	0	0	0.049407	0.0123517	0.0247035	2
CHRDL1	0	0	0	0.0174096	0.0043524	0.0087048	2
CHRM1	0	1.18471	10.4081	0.061772	2.91365	5.02589	1.72495
CHRM3	0	0.319209	0	0	0.0798023	0.159605	2
CHRNA3	0	0.0689664	0	1.28457	0.338384	0.631628	1.8666
CHRNA4	0	0	0	0.047391	0.0118478	0.0236955	2
CHRNA5	0	0.70409	0.514272	0.216672	0.358758	0.312162	0.870116
CHRNA9	0	0.0846829	0	0	0.0211707	0.0423415	2
CHRNB1	1.38356	2.16074	0	0.609404	1.03843	0.938278	0.903558
CHRNB2	0.0365576	0	0	0	0.0091394	0.0182788	2
CHRNE	0	0	0	8.32331e-05	2.08083e-05	4.16166e-05	2
CHST1	0	0	0	0.0641886	0.0160471	0.0320943	2
CHST11	0	0	0	0.0230998	0.00577495	0.0115499	2
CHST12	6.17764	11.3657	0	1.1429	4.67156	5.20752	1.11473
CHST5	0	0	0	0.0322941	0.00807352	0.016147	2
CHST6	0	0	0	0.0151595	0.00378987	0.00757975	2
CHST7	0.136886	0	0	0	0.0342215	0.068443	2
CHSY1	2.20861	1.72462	0	0.667612	1.15021	1.00101	0.870281
CHUK	0.863325	0.383208	0	0	0.311633	0.409763	1.31489
CIC	0.191022	0	0	0.0316753	0.0556743	0.0914589	1.64275
CILP2	0	0	0	0.0413643	0.0103411	0.0206821	2
CIT	5.43688	0.0184197	0	0.524389	1.49492	2.63918	1.76543
CITED1	0	0	0	0.1425	0.035625	0.07125	2
CITED4	0.826545	0	0	0	0.206636	0.413272	2
CKAP2L	0.192461	0	0	0.0797849	0.0680615	0.091063	1.33795
CLASP2	0.273223	1.44819	0	0.40537	0.531696	0.633884	1.19219
CLCF1	0.711718	1.07265	0	0	0.446092	0.535764	1.20102
CLCN2	3.37292	0.0201825	0	0	0.848276	1.68312	1.98417
CLDN12	0.062461	0.245524	0.462645	0	0.192657	0.207971	1.07949
CLDN22	0	0	0	1.27252	0.31813	0.63626	2
CLDN23	0.325016	0	0	1.25753	0.395637	0.594672	1.50308
CLDN24	0	0	0	0.614808	0.153702	0.307404	2
CLEC18A	0	0.0136967	0.177261	0.0096811	0.0501597	0.084929	1.69317
CLEC18B	0	0.0254274	0.340879	0.0185613	0.0962169	0.163461	1.69888
CLEC18C	0	0.0250728	0.271174	0.0183025	0.0786373	0.128794	1.63782
CLEC4A	0.0571427	0	0	0	0.0142857	0.0285713	2
CLGN	0	0.0298514	0	1.12315	0.28825	0.556778	1.93158
CLIP2	0.439138	0	0	0.56032	0.249864	0.292729	1.17155
CLIP3	0.156527	3.29183	0	0.0560199	0.876094	1.61179	1.83975
CLIP4	0	0	0.0988646	0	0.0247161	0.0494323	2
CLMN	2.18561	4.52555	0	0.596132	1.82682	2.02186	1.10676
CLN5	4.01914	1.05235	0.181988	0	1.31337	1.86139	1.41726
CLOCK	0.12611	0.46381	2.41492	0	0.75121	1.12629	1.4993
CLPB	17.0295	1.60865	0	1.70549	5.08591	8.00072	1.57311
CLSTN3	0	0	0	0.19538	0.048845	0.09769	2
CLTCL1	0.363652	7.38014	0	0.0167151	1.94013	3.63055	1.87129
CLYBL	0.0724523	0	0	0.0300352	0.0256219	0.0342808	1.33795
CMKLR1	0	0.00871663	0	0	0.00217916	0.00435831	2
CMTM8	0.182917	0.554017	0	28.4356	7.29313	14.0969	1.9329
CNBD1	0	0	0	0.241799	0.0604497	0.120899	2
CNFN	3.57539	0	0.339662	7.32373	2.8097	3.41361	1.21494
CNGA1	0	0	0.266714	0.334633	0.150337	0.175794	1.16934
CNKSR3	0	0.172415	0.105068	0	0.0693708	0.0846897	1.22083
CNNM1	0.56113	5.80898	0	8.62437	3.74862	4.17254	1.11309
CNOT10	1.91904	4.62083	0	1.6229	2.04069	1.9158	0.9388
CNOT3	0.149623	0.441328	0	0.00171703	0.148167	0.207643	1.40141
CNPY4	0.145006	2.63516	0	0	0.695041	1.29522	1.86351
CNTN1	3.07684	0.0234591	0	0	0.775075	1.53455	1.97987
CNTN3	0	0.0634055	0.507132	0	0.142634	0.24483	1.71649
CNTNAP1	0	0	0	0.0317864	0.0079466	0.0158932	2
CNTNAP3	0	0	0	0.0136414	0.00341035	0.0068207	2
CNTNAP5	0.0593808	0.0299754	0	0	0.022339	0.0284515	1.27362
CNTROB	9.98035	0	0.0367939	2.26357	3.07018	4.72682	1.53959
COCH	0	0	0	0.0389899	0.00974748	0.019495	2
COG6	0.122802	1.563	0.0349862	0	0.430197	0.756967	1.75958
COL11A2	0	0.00897224	0	0.0165796	0.00638796	0.00800333	1.25288
COL16A1	1.55377	0.0425246	0	0	0.399074	0.770059	1.92962
COL17A1	0	0	0	0.0617942	0.0154486	0.0308971	2
COL1A2	0	0	0	0.0640811	0.0160203	0.0320406	2
COL21A1	0	0.0570213	0.425665	0	0.120672	0.205098	1.69964
COL22A1	0	0	0	0.0545888	0.0136472	0.0272944	2
COL23A1	10.2902	0.10389	0	0	2.59852	5.12802	1.97344
COL24A1	0	0.133835	0	0	0.0334588	0.0669175	2
COL27A1	0	0.0425322	0	0	0.010633	0.0212661	2
COL28A1	0	0	0.0482025	0	0.0120506	0.0241013	2
COL3A1	0	0.0288381	0	0	0.00720952	0.014419	2
COL4A5	0	0.0739793	1.21895	0	0.323232	0.598163	1.85057
COL4A6	0	0	0	0.0134234	0.00335585	0.0067117	2
COL7A1	0.0227469	0	0	0	0.00568673	0.0113735	2
COL8A2	0	0	0	0.0390574	0.00976435	0.0195287	2
COLEC10	0	0	0.100535	0	0.0251337	0.0502675	2
COLQ	0	0	0.0202036	0.126878	0.0367704	0.060822	1.6541
COPG2	0	0.794975	0	0	0.198744	0.397487	2
COQ10A	0	0.150808	0.0721535	25.9174	6.53509	12.9217	1.97728
COQ3	0.1688	0.958616	0	7.06763	2.04876	3.3719	1.64582
CORO2A	1.44221	0.0622625	0	1.70432	0.802198	0.897119	1.11833
CORO2B	0	0	0	0.0728703	0.0182176	0.0364351	2
CORO6	0.302966	7.96345	0	0.0850009	2.08785	3.91914	1.87711
CORT	0	0	0	0.0662661	0.0165665	0.033133	2
COX18	0	0	0	0.0383787	0.00959468	0.0191894	2
COX7B2	0	0	0.247044	0	0.061761	0.123522	2
CP	0.00128867	0.00250543	0.00062345	0	0.00110439	0.00107205	0.970716
CPA6	0	0	0.0897289	0.0921295	0.0454646	0.0525071	1.1549
CPAMD8	0	0.336917	2.77588	0	0.778199	1.34122	1.7235
CPEB2	0.0282902	0	0	0	0.00707255	0.0141451	2
CPEB3	0.198688	0	0.0293941	0	0.0570205	0.0954561	1.67406
CPEB4	0	0.0305121	0.0759245	0	0.0266092	0.0358856	1.34862
CPLX2	0	0	0	0.0371138	0.00927845	0.0185569	2
CPNE7	0.0736177	1.92717	16.9332	0	4.7335	8.18186	1.7285
CPNE9	0	0	0	0.12825	0.0320625	0.064125	2
CPPED1	1.8449	4.01645	0	1.66678	1.88203	1.64778	0.87553
CPS1	0	0.0348921	0.153994	0	0.0472215	0.0730573	1.54712
CPSF4L	0.0786527	0.0242761	5.19324	0	1.32404	2.57967	1.94833
CPT1B	0	0.209793	0	1.26442	0.368553	0.605377	1.64258
CR1	0	0.00852743	0	0.0132869	0.00545358	0.00659021	1.20842
CRADD	0.180064	0.818063	0	0.373228	0.342839	0.351566	1.02546
CRB2	0	0.0280615	0	0	0.00701537	0.0140307	2
CRIM1	0.074518	0	0	0.0617831	0.0340753	0.0396887	1.16474
CRIP1	57.9416	59.8355	85.6109	0	50.847	36.1712	0.711374
CRIPAK	2.43256	0	0	0	0.60814	1.21628	2
CRISPLD1	1.18532	0	0	0.0802245	0.316386	0.580522	1.83485
CRLF1	0.293493	8.17817	0	0	2.11792	4.04254	1.90873
CRLF3	0.142961	0	0	0	0.0357403	0.0714805	2
CRNDE	2.26682	0	0	4.2013	1.61703	2.02733	1.25374
CROCC	0.273916	0	0	0	0.068479	0.136958	2
CROCCP2	17.5784	0.136344	0.0969342	0	4.45292	8.75051	1.96512
CRTC1	0	0	0	0.0379668	0.0094917	0.0189834	2
CRTC2	1.02168	0	0	0.195479	0.30429	0.487057	1.60064
CRYBB2	0	1.34574	0	0.472373	0.454528	0.634499	1.39595
CRYGS	0	0.486822	0	0	0.121705	0.243411	2
CRYM	0	0	1.29682	0	0.324205	0.64841	2
CRYZL1	0	0	0	0.205587	0.0513967	0.102793	2
CSAD	3.04545	5.88328	0.977374	0	2.47653	2.60194	1.05064
CSF1R	0	0.0397828	0	0	0.0099457	0.0198914	2
CSF2	0	0	0	0.230632	0.057658	0.115316	2
CSF2RA	0.0247326	0	0	0	0.00618315	0.0123663	2
CSF2RB	0	0.0326976	0	0	0.0081744	0.0163488	2
CSMD2	0	0	0	0.0263549	0.00658873	0.0131775	2
CSNK2A1P	0.434979	7.24629	0	0.0554429	1.93418	3.54668	1.83369
CSNK2A2	29.4289	1.79237	12.8118	0	11.0083	13.5239	1.22852
CSPG4	0	0	0	0.0125797	0.00314492	0.00628985	2
CSPP1	0.199631	0	0	0	0.0499078	0.0998155	2
CSRNP2	0.983914	1.52551	0.0567507	0	0.641544	0.742108	1.15675
CSRNP3	0	0	0	0.0151011	0.00377527	0.00755055	2
CST1	0	0.0445738	0.0475348	0	0.0230271	0.0266169	1.15589
CST4	0	0.101998	0.108773	0.0864459	0.0743042	0.0504102	0.67843
CT45A1	0.263268	0.348474	0	0	0.152936	0.179988	1.17689
CT45A2	0.360368	0	0	0	0.090092	0.180184	2
CT45A3	0.198889	0.486286	0	0	0.171294	0.229974	1.34257
CT45A4	0.241329	0.227606	0	0	0.117234	0.135486	1.15569
CT45A5	4.65059	0	0	0	1.16265	2.3253	2
CT45A6	0.416841	0.0664488	0	0	0.120822	0.199816	1.6538
CTAGE1	0	0.0518279	0	0.0603651	0.0280483	0.0325743	1.16137
CTAGE10P	0.0394591	0.0495652	0.0176193	0	0.0266609	0.0222183	0.833365
CTAGE11P	0.0400373	0.0436462	0.0322533	0	0.0289842	0.019899	0.686548
CTAGE15P	0.0368266	0.0348563	0.215596	0	0.0718197	0.0973319	1.35523
CTBS	0.434183	5.95872	0.301337	0	1.67356	2.86254	1.71045
CTDSPL	0.8178	0.0642472	0	6.38024	1.81557	3.06568	1.68855
CTF1	0	0.30586	1.95183	0	0.564423	0.936109	1.65853
CTNNA3	0	0	0.0413765	3.18126	0.805659	1.58385	1.96591
CTRL	0.993168	0.862775	0	1.10571	0.740413	0.503491	0.680014
CTSC	0	0.128387	3.00945	0	0.784459	1.48456	1.89246
CTSL2	8.07129	0.382654	0	3.83242	3.07159	3.75237	1.22164
CTSL3	0	0.881838	1.00759	0	0.472357	0.547842	1.1598
CTSLL2	0	0	0	0.0165423	0.00413557	0.00827115	2
CTSO	0.537582	2.74085	1.01289	0	1.07283	1.1865	1.10595
CTSZ	0	0	0	0.176278	0.0440695	0.088139	2
CTTNBP2NL	1.22211	1.30089	0	0.352435	0.718859	0.643699	0.895446
CTXN1	0.507225	0	0	0	0.126806	0.253613	2
CUBN	0	0	0	0.0217181	0.00542953	0.0108591	2
CUTC	2.69384	3.37667	0	2.36982	2.11008	1.46798	0.6957
CUZD1	0	0	0.149682	0.192108	0.0854475	0.100175	1.17236
CWF19L2	0	1.38188	0	1.75202	0.783475	0.917212	1.1707
CX3CR1	0	0	0	0.014867	0.00371675	0.0074335	2
CXADRP3	0	0	0.0906098	0	0.0226525	0.0453049	2
CXCL11	0.596726	0	0	0	0.149181	0.298363	2
CXCL5	0.0427599	0	0	0.0354524	0.0195531	0.0227742	1.16474
CXCR2P1	0	0	0	0.081961	0.0204903	0.0409805	2
CXCR3	0	0	0.0614151	0	0.0153538	0.0307076	2
CXCR4	0	0	0	2.357	0.58925	1.1785	2
CXCR5	0	0	0.158378	3.88357	1.01049	1.91684	1.89695
CXCR7	0	0.114236	0	0	0.028559	0.057118	2
CXorf18	0	0	0	1.299	0.32475	0.6495	2
CXorf23	0.176969	0.0730911	0.506653	0	0.189178	0.223759	1.18279
CXorf48	0	0.00900751	0	0	0.00225188	0.00450375	2
CXXC1P1	0	0	0	0.0924756	0.0231189	0.0462378	2
CYCSP52	0.375543	0	0	0	0.0938858	0.187772	2
CYGB	0.0812319	0.102547	0	0.15722	0.0852497	0.0652242	0.765095
CYLC2	0	0	0.078518	0	0.0196295	0.039259	2
CYLD	0.0130586	0.225092	0	0.0393576	0.069377	0.105092	1.5148
CYP1A2	0	0	0.135623	0	0.0339057	0.0678115	2
CYP1B1	0.365333	0	0.737516	0	0.275712	0.352765	1.27947
CYP24A1	0	0	0	0.0310608	0.0077652	0.0155304	2
CYP27A1	0	0	0	0.114397	0.0285992	0.0571985	2
CYP27B1	7.66624	0.160356	0	0	1.95665	3.80714	1.94575
CYP2B7P1	0	0.0547082	0	0	0.013677	0.0273541	2
CYP2E1	0.890725	0	0	0	0.222681	0.445362	2
CYP2J2	0	0.258926	2.43912	0.0945047	0.698138	1.16558	1.66955
CYP2R1	0	1.04298	11.7053	0.108764	3.21426	5.68002	1.76713
CYP2S1	0	0	0	0.0665953	0.0166488	0.0332976	2
CYP3A4	0	0	0.0522316	0	0.0130579	0.0261158	2
CYP3A43	0	0.114818	2.51825	0	0.658267	1.24117	1.88551
CYP4B1	0.635788	16.1377	0	0	4.19337	7.96852	1.90027
CYP4F11	0	0.674001	0.0485752	0	0.180644	0.329701	1.82514
CYP4F2	0	0.0337419	0	0	0.00843547	0.0168709	2
CYP4F22	0	0	0.684205	0	0.171051	0.342102	2
CYP4V2	0	0	0.161685	1.42031	0.395499	0.687446	1.73817
CYTH4	0.167359	0	0	0	0.0418398	0.0836795	2
DAAM2	0	0	0	0.0557457	0.0139364	0.0278729	2
DACH1	0	0.0012026	0	0	0.00030065	0.0006013	2
DACT2	0	0.0541062	0	0	0.0135266	0.0270531	2
DACT3	0	0	0	0.0615293	0.0153823	0.0307647	2
DAGLA	0	0.0412319	0	0	0.010308	0.020616	2
DAO	0	0	0	0.110296	0.027574	0.055148	2
DAPK1	0	0	0	0.0291806	0.00729515	0.0145903	2
DAPK2	0	0	0.0646851	0.564533	0.157305	0.273193	1.73671
DBIL5P	13.9076	1.87523	0	0	3.94571	6.69984	1.69801
DCAF15	0	0.141494	0	0	0.0353735	0.070747	2
DCAF16	0	0.400846	0	0.190831	0.147919	0.191114	1.29202
DCAF8L1	0.0910575	0	0	0	0.0227644	0.0455287	2
DCBLD1	0	0.455938	0	0	0.113985	0.227969	2
DCDC2B	0.237027	0	0	0.131013	0.09201	0.114721	1.24683
DCHS1	0	0.0146828	0.0117343	0.0643084	0.0226814	0.0284668	1.25507
DCHS2	0	0	0	0.0194055	0.00485137	0.00970275	2
DCK	0.080822	0	0	0.402059	0.12072	0.19139	1.5854
DCLK1	0.484767	0	0	0	0.121192	0.242384	2
DCLRE1A	0.0468636	0	0.113527	0.0388548	0.0498113	0.0471508	0.946587
DCP1B	1.46404	7.83646	8.19397	0	4.37362	4.24973	0.971673
DCPS	1.29421	0.108886	0	0.119226	0.380581	0.611469	1.60668
DCUN1D1	0	2.42134	0.928201	0.323163	0.918176	1.07342	1.16908
DCUN1D2	0.659111	10.3756	0	0	2.75868	5.08745	1.84416
DCUN1D3	0.135015	0	0	0.0137533	0.0371921	0.0655368	1.76212
DDC	0	0.0435517	0	0	0.0108879	0.0217758	2
DDHD1	0.190607	0.0364772	0	0.00462797	0.057928	0.0899266	1.55239
DDI2	0.00514597	0	0	0	0.00128649	0.00257298	2
DDX11L2	0	0.00632601	0	0.0395884	0.0114786	0.0189757	1.65313
DDX11L9	0	0.0507086	0	0.0671842	0.0294732	0.034691	1.17704
DDX31	12.0411	4.09	0	7.5251	5.91405	5.11336	0.864612
DDX3Y	0	0.100569	0.023014	0.0255101	0.0372733	0.0437315	1.17327
DDX52	0.269718	0.103027	0	0.14552	0.129566	0.111637	0.861625
DDX60L	0	0	0	0.0512744	0.0128186	0.0256372	2
DEF6	0.413382	0	0	0.342736	0.18903	0.22017	1.16474
DEFB126	0	0	0	1.13643	0.284108	0.568215	2
DENND1C	0	0	0	0.0942864	0.0235716	0.0471432	2
DENND2C	0.237327	0	0.0425871	0	0.0699785	0.113358	1.61989
DENND3	0	0	0	0.191106	0.0477765	0.095553	2
DENND4A	0.157374	1.19418	0	0.0974167	0.362243	0.558404	1.54152
DENND4B	1.55273	3.57593	0	0.0457063	1.29359	1.68393	1.30174
DENND5A	0	0.0798198	0.391562	0.0873996	0.139695	0.172503	1.23485
DEPDC1	0	0	0	0.511359	0.12784	0.25568	2
DEPDC1B	0.491618	0	0	4.0687	1.14008	1.96612	1.72455
DEPDC4	0.278295	5.90028	0	0	1.54464	2.90672	1.88181
DEPDC5	0.0609983	0.429544	0	0.999204	0.372437	0.458912	1.23219
DFNB59	0	0	0.225226	0	0.0563065	0.112613	2
DGAT2	0.64452	11.7778	0	0	3.10558	5.78946	1.86421
DGKA	0.0767898	0	0	0	0.0191975	0.0383949	2
DGKD	1.82396	0	0	2.66997	1.12348	1.34248	1.19492
DHDDS	0.337152	12.1322	0	0.0969373	3.14157	5.99543	1.90842
DHDH	6.54936	0	0	0	1.63734	3.27468	2
DHRS11	1.3286	27.3636	0	0	7.17305	13.4749	1.87855
DHRS13	7.43299	1.16734	0	0.958645	2.38974	3.40037	1.4229
DHRS7C	0	0	0	0.180969	0.0452422	0.0904845	2
DHRSX	0.216853	12.4612	0	0	3.16951	6.1953	1.95465
DHX35	0	0.016753	0	0.0194429	0.00904898	0.0105064	1.16106
DHX40P1	0	0.107512	1.83446	0.667087	0.652265	0.840637	1.2888
DHX8	2.14477	17.2221	0	0	4.84172	8.31528	1.71742
DIAPH3	0	0.34693	0.898514	1.5195	0.691236	0.664665	0.96156
DIO2	0	0	0	0.0099211	0.00248028	0.00496055	2
DIRAS2	0.331612	0.0965755	0.0411964	0	0.117346	0.148223	1.26313
DIS3	0.368228	0.64828	0	0.564883	0.395348	0.288532	0.729818
DIS3L2	0.943663	4.00382	2.23752	0	1.79625	1.73412	0.96541
DISP1	0.441268	0.634843	1.3184	0	0.598628	0.548483	0.916234
DISP2	2.91027	0.39351	0	0	0.825945	1.40188	1.6973
DKFZp451B082	0	0.03213	0	0	0.0080325	0.016065	2
DKFZP686I15217	0	0.226798	0	0	0.0566995	0.113399	2
DKK3	0	0	0.0243296	0	0.0060824	0.0121648	2
DLEU1	0	0.749242	6.69175	10.9727	4.60342	5.19535	1.12858
DLEU2	0.000190581	0	0.00272884	0	0.000729855	0.00133568	1.83006
DLGAP1	7.90038	0	0	0	1.9751	3.95019	2
DLGAP2	0	0	0	0.0599331	0.0149833	0.0299666	2
DLK2	0	0	0	3.50384	0.87596	1.75192	2
DLL1	1.07829	0	0	0.394419	0.368177	0.508612	1.38143
DLL4	0	0	0	0.0763211	0.0190803	0.0381606	2
DLST	0.0379288	0.0144799	0	0.0488678	0.0253191	0.0221517	0.874899
DLX1	0.691261	0	0	0.152436	0.210924	0.328188	1.55595
DLX2	0	0	0	0.227686	0.0569215	0.113843	2
DLX4	5.19275	1.77301	0	0	1.74144	2.44798	1.40572
DLX6	0.068042	0	0	0	0.0170105	0.034021	2
DMBT1	0	0	0.00541135	0	0.00135284	0.00270567	2
DMD	0	0	0.0314949	0.00403798	0.00888322	0.0151942	1.71043
DMPK	0.00487508	0	0	0.00798473	0.00321495	0.00392338	1.22035
DMRTC1	0	0	0.157031	0	0.0392578	0.0785155	2
DMRTC1B	0	0	0.157031	0	0.0392578	0.0785155	2
DMRTC2	0	0	0	0.0964625	0.0241156	0.0482313	2
DNA2	0	0.412921	0.153166	0.0589738	0.156265	0.182361	1.16699
DNAH1	0	0.246672	0.0128321	0	0.064876	0.121348	1.87046
DNAH10	0.0304548	0.368966	0	0.0189376	0.10459	0.176698	1.68944
DNAH14	0.656014	3.66433	0.106193	0	1.10663	1.7292	1.56258
DNAH2	0.0154252	0	0	0	0.0038563	0.0077126	2
DNAH7	0.487541	0.0636492	0	0	0.137798	0.235085	1.70602
DNAH8	0	0	0	0.0119325	0.00298313	0.00596625	2
DNAH9	0	0.126185	0	0.0125607	0.0346864	0.0612858	1.76685
DNAI1	0	0.094898	0	0	0.0237245	0.047449	2
DNAJB14	0.0950287	0.431665	0.475586	0	0.25057	0.238332	0.951159
DNAJB5	0.0765575	0.0569663	0	0	0.0333809	0.0393661	1.1793
DNAJC27	2.6714	0.0527754	0	0.049901	0.693519	1.31881	1.90162
DNAJC6	1.25418	0	0	0.105491	0.339918	0.611533	1.79906
DNHD1	2.23125	0.0537505	0	0.0377131	0.580678	1.10061	1.89539
DNM1	5.35421	0.0912098	0.120856	0	1.39157	2.64226	1.89876
DNM1P35	0	0.054136	0.311754	0	0.0914725	0.149055	1.62951
DOCK1	0.0773386	0.0351364	0	0	0.0281187	0.0367567	1.3072
DOCK2	0	0	0	0.0284153	0.00710383	0.0142077	2
DOCK3	0	0	0	0.0296323	0.00740808	0.0148162	2
DOCK4	0.125147	0	0	0	0.0312868	0.0625735	2
DOCK5	0	0.366104	0.211944	0	0.144512	0.178342	1.2341
DOCK7	0.0296086	0	0	0.859201	0.222202	0.424895	1.9122
DOCK9	0.0642235	0.178672	0	0.880716	0.280903	0.406646	1.44764
DOHH	4.66085	5.05328	0	0.581732	2.57397	2.65182	1.03025
DOK1	22.8434	0.0463736	0	0.0509639	5.73518	11.4055	1.98869
DOPEY1	0	0.0200052	0.0640024	0	0.0210019	0.0301783	1.43693
DOT1L	0.0561452	0.903403	0	0.244388	0.300984	0.41499	1.37878
DPF1	0.120464	0	0	0	0.030116	0.060232	2
DPY19L1P1	0.834735	0.610841	0.269619	0	0.428799	0.368388	0.859117
DPYD	0.177601	2.68893	0	0	0.716633	1.31753	1.8385
DPYSL5	0	0.0335307	0	3.17931	0.80321	1.58415	1.97227
DRD1	0	0.0471221	0	0	0.0117805	0.0235611	2
DRD5	0	0.0572556	0	0.0443458	0.0254003	0.0297996	1.1732
DRP2	0.645873	0.0120335	0	0	0.164477	0.320981	1.95153
DSC2	0	0.312544	0	0	0.078136	0.156272	2
DSC3	0	0.00908099	0.0126232	0	0.00542605	0.00643018	1.18506
DSCAML1	0	0.0229193	0.0366627	0	0.0148955	0.0180918	1.21458
DSCC1	0.604321	0	0	6.20524	1.70239	3.01539	1.77127
DSCR6	0.236129	0	0	0.15662	0.0981873	0.117932	1.20109
DSE	0.0274251	0.905656	0	0.348698	0.320445	0.421037	1.31391
DSG1	0	0	0.0310039	0.0795834	0.0276468	0.0375827	1.35938
DSN1	0.0576657	1.38631	0	4.20019	1.41104	1.96661	1.39373
DTHD1	0	0	0	0.0313828	0.0078457	0.0156914	2
DTL	0	0	0	0.964119	0.24103	0.482059	2
DTWD2	0	0.0955511	0.101899	0.1395	0.0842375	0.0594133	0.705307
DTX3L	0	0.000142419	0.00104254	0.0106688	0.00296344	0.0051576	1.74041
DTX4	0.036069	0.0682784	1.54363	0	0.411994	0.754939	1.8324
DUOX1	0	0	0.0162124	0	0.0040531	0.0081062	2
DUOXA1	0	0	0	0.0933778	0.0233444	0.0466889	2
DUS3L	13.6887	1.3392	0	10.7117	6.4349	6.78927	1.05507
DUSP10	0.186212	0	0	0.712117	0.224582	0.336668	1.49909
DUSP12	16.0762	24.9608	0	3.11951	11.0391	11.6013	1.05092
DUSP18	3.82257	8.66704	0	0.106831	3.14911	4.08548	1.29734
DUSP21	0	0	0	0.202209	0.0505522	0.101104	2
DUSP22	0	4.34944	0.579796	2.02405	1.73832	1.93766	1.11467
DUSP28	0.273233	2.79303	0	0.849517	0.978945	1.26016	1.28726
DUSP3	0.0508301	0	1.19031	4.9097	1.53771	2.31419	1.50496
DUSP4	0	1.43675	0	0.0473031	0.371013	0.710841	1.91594
DUSP5	1.66635	0.189263	0	0	0.463903	0.806581	1.73868
DUSP7	0	0	0	0.134637	0.0336593	0.0673185	2
DUSP8	0.304215	0.0531677	0.0377997	0	0.0987956	0.138757	1.40448
DUSP9	0.0885735	0	0	0	0.0221434	0.0442867	2
DUT	7.37899	0	0.502858	37.4285	11.3276	17.7232	1.56461
DYNC1I1	0	0	0	0.021441	0.00536025	0.0107205	2
DYNC2H1	0.0278502	0	0	0.00635938	0.00855239	0.0132099	1.54458
DYRK4	0.573698	11.3379	38.497	0	12.6021	18.0337	1.431
DYSF	0	0	0	0.0070725	0.00176812	0.00353625	2
DYSFIP1	0.271625	0	0	0	0.0679063	0.135813	2
DYX1C1	0	0.640365	8.92836	0.108097	2.41921	4.34845	1.79747
DZIP3	0.475313	5.34182	0.336915	0	1.53851	2.54338	1.65315
E2F2	0	0.0304983	0	3.82367	0.963542	1.90681	1.97895
E2F7	0	0	0	0.0603757	0.0150939	0.0301878	2
E2F8	0.0563584	0.085349	0	1.4719	0.403402	0.713213	1.768
EAF2	0.210744	4.06916	0	0	1.06998	2.00192	1.871
EBF3	0	0.0545439	0	0	0.013636	0.0272719	2
EBF4	0	0	0.174967	1.70665	0.470404	0.828281	1.76079
ECEL1	1.50788	0.0417388	0	0	0.387405	0.747243	1.92884
ECHDC2	0.0500433	0	0	1.25199	0.325508	0.618105	1.89889
ECHDC3	0.705471	0	0	0.372214	0.269421	0.339549	1.26029
ECM1	0.387645	0	0	0	0.0969113	0.193823	2
EDA	0	0.231228	0	0.0677142	0.0747355	0.109102	1.45985
EDA2R	0.639732	0.987525	0	0	0.406814	0.490738	1.20629
EDIL3	0	0	0	0.0585994	0.0146499	0.0292997	2
EDN1	0	0.335242	0	0	0.0838105	0.167621	2
EDN2	1.03123	17.8944	2.42877	0	5.3386	8.4295	1.57897
EEA1	0.260752	0.207313	0.0210557	0	0.12228	0.131154	1.07257
EEF2K	0.295721	0.597119	0	0.128429	0.255317	0.258036	1.01065
EEPD1	11.4548	0.0845373	0	0.037026	2.89409	5.70724	1.97203
EFCAB2	0.552765	0.53825	0.1879	0	0.319729	0.271823	0.850167
EFCAB5	0.489117	0	0	0	0.122279	0.244559	2
EFCAB7	0	0.135231	0.360535	0	0.123941	0.170124	1.37262
EFNB1	9.92944	0.167079	0	3.99866	3.52379	4.65269	1.32036
EFR3B	4.21241	0.275516	0	0.162443	1.16259	2.03635	1.75156
EFS	0	0	0	0.0837948	0.0209487	0.0418974	2
EFTUD1	0.177335	0.831357	0	1.45828	0.616743	0.665256	1.07866
EGF	0.352243	0	0	0	0.0880607	0.176121	2
EGFEM1P	0.381973	0	0	0.0452422	0.106804	0.184682	1.72917
EGFLAM	0	0.0292794	0	0.0443797	0.0184148	0.0221391	1.20225
EGFR	0	0	0	0.232144	0.058036	0.116072	2
EGR2	11.797	0.0149535	0.0781666	0	2.97253	5.88308	1.97915
EGR4	0.977224	0	0	0	0.244306	0.488612	2
EHD3	0	0	0	0.111236	0.027809	0.055618	2
EHHADH	0	0	0.0492388	0	0.0123097	0.0246194	2
EID2	4.05488	0	0	1.26865	1.33088	1.91194	1.43659
EID2B	1.47532	0	0	0.846826	0.580537	0.717773	1.2364
EIF1AY	0	0.136331	0	0	0.0340828	0.0681655	2
EIF2C4	0	0.0333067	0.0532789	0	0.0216464	0.0262914	1.21458
EIF5A2	0	0.257326	0	0	0.0643315	0.128663	2
ELF1	0.765672	1.48285	1.98316	0	1.05792	0.864338	0.817016
ELF5	0	0.883264	9.80243	0	2.67142	4.7722	1.78639
ELFN1	0	0	0	2.39281	0.598202	1.1964	2
ELFN2	0	0.0283429	0	0.0517239	0.0200167	0.0250067	1.24929
ELL2	0.55301	0	0.0418314	0.0357694	0.157653	0.264217	1.67594
ELL3	0.164829	0	0.422752	0	0.146895	0.199646	1.3591
ELMO2	21.0489	12.5197	0.180717	0	8.43733	10.2482	1.21463
ELMO3	0.293493	0.349223	0	0.104287	0.186751	0.162755	0.871507
ELOVL1	17.9256	14.1162	0	4.10196	9.03594	8.38307	0.927747
ELOVL2	0.617361	0.25321	1.55787	0	0.60711	0.682612	1.12436
ELOVL4	0.171673	0	0	0	0.0429182	0.0858365	2
ELOVL7	0.0852873	0.229577	0	0.264175	0.14476	0.123756	0.854903
ELP3	2.23447	1.13621	0	0.0540917	0.856193	1.05743	1.23504
EMCN	0	0	0	0.343105	0.0857762	0.171552	2
EMID1	0.717943	0.232982	6.2529	0	1.80096	2.98299	1.65634
EMID2	0	0	0.056477	0	0.0141192	0.0282385	2
EMILIN2	0	0.0791652	0	0.780145	0.214828	0.378721	1.76291
EML2	0	0.0297026	0.123531	0.0346112	0.0469612	0.0532875	1.13471
EML3	0	0	0	0.106974	0.0267435	0.053487	2
EML5	0.0436724	0.0220458	0	0.0241393	0.0224644	0.0178644	0.795232
EMP1	0.0750156	0.65322	0	0	0.182059	0.316092	1.73621
EMR1	0	0	0	0.0836592	0.0209148	0.0418296	2
EMR2	0.0105253	0	0	0	0.00263132	0.00526265	2
EN1	0	0.0806049	0	0	0.0201512	0.0403024	2
EN2	0	0	0	0.384444	0.096111	0.192222	2
ENOX2	2.45261	4.19349	0	1.76858	2.10367	1.73463	0.824573
ENPEP	0.104713	1.03076	0	0	0.283868	0.500369	1.76268
ENPP1	0.813446	0.658419	5.65124	0	1.78078	2.6043	1.46245
ENPP4	0	0.253994	0.32504	1.46473	0.510941	0.650988	1.2741
ENTPD4	10.395	13.7839	0	0.564911	6.18595	6.95957	1.12506
ENTPD5	0	0	0.0833133	1.9247	0.502003	0.949277	1.89098
ENTPD7	0.697844	0	1.71695e-05	0.132964	0.207706	0.332715	1.60185
EOMES	0	0.0727545	0.869394	0.286924	0.307268	0.394043	1.28241
EP400NL	0	0.209091	0	0.400656	0.152437	0.192611	1.26354
EPAS1	0.222694	0	0	1.49387	0.429141	0.71754	1.67204
EPB41L2	0	0	0	0.059614	0.0149035	0.029807	2
EPB41L3	0	0	0.0570466	0.0390485	0.0240238	0.0286969	1.19452
EPC1	8.73324	1.14768	0	6.94155	4.20562	4.28264	1.01831
EPHA1	0.114208	1.28254	11.192	0	3.14719	5.39443	1.71405
EPHA10	0.0569089	0.675098	0	0	0.183002	0.329159	1.79867
EPHA2	0.105747	0	0	0	0.0264367	0.0528735	2
EPHA6	4.6772	0	0.046059	0	1.18081	2.33102	1.97408
EPHA7	0.0314457	0	0	0	0.00786143	0.0157229	2
EPHA8	0	0	0	0.0347203	0.00868008	0.0173602	2
EPHB1	0	0	0.0361545	0	0.00903862	0.0180772	2
EPHB6	0	0	0	0.0859477	0.0214869	0.0429739	2
EPHX1	0	2.98997	0	0	0.747493	1.49499	2
EPM2A	0.787325	0.229293	0.753727	0	0.442586	0.390312	0.881889
EPN1	0.379091	8.2121	0	0.213194	2.2011	4.01034	1.82197
EPOR	1.3241	0.341446	0	1.17657	0.710529	0.641544	0.902911
EPS8L1	0.377534	17.6354	0	0.0760383	4.52224	8.74362	1.93347
ERAP1	0.117009	0.680683	0	0.714483	0.378044	0.372307	0.984826
ERCC2	7.98011	9.72514	0	0.109423	4.45367	5.12939	1.15172
ERCC6	6.92942	0.032706	0	0.222395	1.79613	3.4236	1.9061
ERCC6L	0.0497947	0	0	0.33028	0.0950187	0.158588	1.66902
ERCC8	6.20279	2.11353	0	4.67133	3.24691	2.74428	0.845196
ERF	0.0777961	0	0.0628203	0	0.0351541	0.0410503	1.16772
ERICH1	2.82392	1.20278	7.9811	0	3.00195	3.51532	1.17101
ERLIN2	0.151927	2.10358	0	0	0.563877	1.02896	1.8248
ERMAP	6.34321	0.362421	8.73778	0	3.86085	4.3624	1.12991
ERN1	0	0.277357	0	0	0.0693393	0.138679	2
ERN2	0.000473609	0	0	0	0.000118402	0.000236804	2
ERO1LB	0.0413931	0	0.183837	0.0343191	0.0648873	0.0813343	1.25347
ESAM	0	0	0	0.56332	0.14083	0.28166	2
ESPL1	0	0	0.0254656	0.196102	0.0553919	0.0945717	1.70732
ESPN	0.237682	4.12809	0	0.0492072	1.10374	2.01883	1.82907
ESPNP	0	0	0	0.086864	0.021716	0.043432	2
ESR2	0	0	0	0.0333415	0.00833538	0.0166708	2
ETAA1	0.0639561	0	0.361266	0	0.106306	0.172627	1.62387
ETFDH	3.32254	0	0.108768	0	0.857827	1.64394	1.9164
ETS2	0.485632	2.81198	0	2.70005	1.49942	1.46519	0.977175
ETV3	0.150903	2.05112	0	0	0.550506	1.00294	1.82184
ETV5	0.05108	0	0	4.59504	1.16153	2.28913	1.97079
EVC	0	0	0.0262341	0	0.00655852	0.013117	2
EVI5	0	0.918124	0.204931	0	0.280764	0.43575	1.55202
EVI5L	0	0.0318408	0	0	0.0079602	0.0159204	2
EVPL	0.364661	0.516226	0	0.170889	0.262944	0.225175	0.856362
EXO1	0	0	0	0.0635603	0.0158901	0.0317802	2
EXOG	0.0563205	1.14437	0	0.160439	0.340282	0.540163	1.5874
EXOSC6	1.3481	0	0.373221	7.59676	2.32952	3.55719	1.527
EXPH5	0	0.030994	0	0	0.0077485	0.015497	2
EXT1	7.33425	12.3122	0	1.9407	5.39679	5.55717	1.02972
EXTL2	0.0579029	0.0422276	1.17773	0	0.319465	0.572699	1.79268
EXTL3	0.440097	5.51129	0	0.0701703	1.50539	2.67757	1.77866
EYA2	2.90138	0	0.0371695	5.20885	2.03685	2.51373	1.23413
EYA4	0	0.0851289	0	0.0155736	0.0251756	0.0406375	1.61416
EYS	0	0	0	0.0163223	0.00408058	0.00816115	2
F13A1	0	0	0	0.044994	0.0112485	0.022497	2
F2RL1	0.0911261	0.372747	0.750602	0	0.303619	0.337595	1.1119
F3	0	0.210349	0	0	0.0525873	0.105175	2
F5	0	0	0	0.0188389	0.00470972	0.00941945	2
FAAH2	1.10305	0	0	0	0.275763	0.551525	2
FABP3	0.293217	0	0	0	0.0733043	0.146609	2
FADS2	0.0667073	1.187	9.15724	0	2.60274	4.40346	1.69186
FAF1	9.57855	22.8079	21.6242	0	13.5027	10.8054	0.800239
FAIM2	0	0.033699	0	0.0553487	0.0222619	0.0271829	1.22105
FAM100A	0.150684	0.114098	0	0	0.0661955	0.0778816	1.17654
FAM102B	5.52184	0.563414	1.32818	0	1.85336	2.50549	1.35187
FAM105A	0.237004	0	0.0358839	3.93002	1.05073	1.92236	1.82955
FAM105B	0.277516	2.9619	0	1.47915	1.17964	1.3505	1.14484
FAM106A	0	0	0	0.0157693	0.00394232	0.00788465	2
FAM108A1	0.00714434	0.667121	0	0.056662	0.182732	0.323908	1.77258
FAM109A	0	0	0	0.354906	0.0887265	0.177453	2
FAM110C	1.34862	0.620713	0	0.789279	0.689653	0.555139	0.804954
FAM114A2	1.38724	0.0829274	0	2.48193	0.988024	1.18132	1.19563
FAM115C	0	0.0178059	0	0	0.00445147	0.00890295	2
FAM116A	0.247159	0	0.0544311	0.707907	0.252374	0.321668	1.27457
FAM118A	1.94276	0	0	0.171544	0.528576	0.946251	1.79019
FAM118B	6.19338	0.431584	0.0655423	0	1.67263	3.01981	1.80543
FAM120C	1.29549	12.3665	3.41351	0	4.26887	5.57875	1.30684
FAM131A	2.41192	0	0	4.41129	1.7058	2.13212	1.24992
FAM131C	0.840285	0	0	0	0.210071	0.420142	2
FAM134B	0	0.382699	0	1.3338	0.429125	0.629521	1.46699
FAM155A	0.597576	0	0	0	0.149394	0.298788	2
FAM155B	2.9722	0.138191	0	0.064849	0.79381	1.45336	1.83086
FAM160A1	1.92147	2.42489	0	0	1.08659	1.27141	1.17009
FAM160B2	1.96668	1.17006	0	2.74869	1.47136	1.17368	0.797687
FAM161A	0	0.0430128	0.229351	0.659363	0.232932	0.30121	1.29313
FAM161B	0.263669	0	0	0.0284882	0.0730393	0.127794	1.74966
FAM164A	2.13121	0.735681	0.809861	0	0.919188	0.886854	0.964824
FAM167A	0	0	0	0.106111	0.0265277	0.0530555	2
FAM167B	1.57761	0	0	0	0.394402	0.788805	2
FAM169A	0.316544	0.0399477	0	0.0874825	0.110994	0.141623	1.27595
FAM170B	0	0	0.121854	0	0.0304635	0.060927	2
FAM171B	0	0.201089	0	0.0978598	0.0747372	0.0960395	1.28503
FAM172A	1.01839	0.0244439	0	0.20396	0.311698	0.479823	1.53938
FAM173B	3.72698	5.60071	0	3.23267	3.14009	2.32865	0.741587
FAM176B	13.2417	0	0.904766	15.7081	7.46364	8.16664	1.09419
FAM177B	0	0	0	0.131413	0.0328533	0.0657065	2
FAM178B	6.54129	61.2152	0	0	16.9391	29.678	1.75204
FAM179A	0.0886995	0	0	0	0.0221749	0.0443498	2
FAM180A	0	0.133566	0	0	0.0333915	0.066783	2
FAM182A	0	0	0.00679738	0.0288796	0.00891924	0.0136873	1.53458
FAM182B	0.206577	0	0.00633565	0.0427323	0.0639112	0.0969565	1.51705
FAM183A	0	1.79167	16.6747	3.56692	5.50832	7.58534	1.37707
FAM183B	0	0	0.0518892	0	0.0129723	0.0259446	2
FAM184B	0.954933	0.0413185	0	0	0.249063	0.470983	1.89102
FAM185A	0.12649	2.87099	0	0	0.74937	1.41567	1.88915
FAM186B	0.0996372	0	0	0	0.0249093	0.0498186	2
FAM18A	0.000169962	4.51851e-05	0	5.48546e-05	6.75004e-05	7.23707e-05	1.07215
FAM190A	0	0	0.0407859	0	0.0101965	0.0203929	2
FAM194A	0	0.15586	0.457089	0	0.153237	0.215481	1.40619
FAM198B	0	0.113824	0	0	0.028456	0.056912	2
FAM199X	1.05052	2.625	0	0.174198	0.962429	1.19993	1.24677
FAM19A5	0.608427	0.030962	0	0	0.159847	0.299409	1.8731
FAM200A	4.40312	0	0.212157	0.140409	1.18892	2.14461	1.80383
FAM201A	0	0.0929361	0.148665	1.91831	0.539978	0.920932	1.7055
FAM20C	0.229437	0	0.123513	19.308	4.91524	9.59563	1.95222
FAM22D	0	0	0	0.0298309	0.00745773	0.0149155	2
FAM22F	0	0.031058	0	0.0340883	0.0162866	0.0188468	1.1572
FAM22G	0	0.0316211	0	0.0203719	0.0129982	0.015696	1.20754
FAM24B	2.11172	0	0	0	0.52793	1.05586	2
FAM25A	0	0	0	0.262625	0.0656562	0.131312	2
FAM26F	0	0.512273	3.51195	0	1.00606	1.68796	1.6778
FAM38B	0	0	0	0.0177996	0.0044499	0.0088998	2
FAM41C	0.699095	0	0	0.0515198	0.187654	0.341825	1.82157
FAM43A	0	0.177015	0.0539354	0.304581	0.133883	0.135787	1.01422
FAM46C	0.0730895	1.43892	0	0.0302994	0.385577	0.702868	1.8229
FAM47A	0	0.0927353	0	0	0.0231838	0.0463677	2
FAM47E	6.52358	0.98793	0	0.854009	2.09138	2.98703	1.42826
FAM48B1	0	0	0.0224729	0	0.00561823	0.0112365	2
FAM48B2	0	0	0.0244231	0	0.00610577	0.0122115	2
FAM53A	0	0	0	0.0315638	0.00789095	0.0157819	2
FAM54A	0	0	0	2.28195	0.570488	1.14098	2
FAM55C	0	0.447193	0.473956	0.010852	0.233	0.263044	1.12894
FAM59A	0.20731	0	0.0558008	0.0572937	0.0801011	0.0888988	1.10983
FAM5C	0	0	0	0.211575	0.0528938	0.105788	2
FAM63A	1.35171	37.4467	7.8186	0	11.6543	17.5302	1.50419
FAM63B	0.0992438	2.06446	6.13284	0	2.07414	2.86795	1.38272
FAM64A	0	0	0	1.39108	0.34777	0.69554	2
FAM65C	0	0.0740951	0	0	0.0185238	0.0370475	2
FAM70A	0.025701	0.0490094	0.791309	0	0.216505	0.383725	1.77236
FAM71E1	16.806	0.0986497	0	0	4.22616	8.38669	1.98447
FAM72A	0.0849545	0	0.287602	0.433838	0.201599	0.196282	0.973626
FAM72B	0	0	0.217914	0.0486476	0.0666404	0.103424	1.55197
FAM72D	0	0	0.117034	0.0632764	0.0450776	0.0564886	1.25314
FAM75D1	0	0	0	0.0253333	0.00633332	0.0126666	2
FAM75D3	0	0	0	0.0248048	0.0062012	0.0124024	2
FAM75D4	0	0	0	0.0248251	0.00620627	0.0124125	2
FAM75D5	0	0	0	0.00733614	0.00183403	0.00366807	2
FAM78A	0.505904	0.0403231	0.580524	0	0.281688	0.303963	1.07908
FAM82A1	0.3348	0.0429367	0.96978	0	0.336879	0.447384	1.32803
FAM83A	0	0.590915	0	0	0.147729	0.295457	2
FAM83D	4.51159	0	0.0700597	8.09258	3.16856	3.90257	1.23166
FAM86B2	0.267329	2.35047	0	0.273008	0.722702	1.09263	1.51187
FAM98B	0	0.104476	0.111416	0	0.053973	0.062387	1.15589
FAN1	2.44117	0.0390279	0	0	0.620049	1.21422	1.95826
FANCB	0.0392194	0.32863	0	1.17628	0.386032	0.546835	1.41655
FANCC	0.136766	1.98488	0	5.65072	1.94309	2.63228	1.35469
FANCD2	0	0	0	0.118979	0.0297448	0.0594895	2
FANCE	3.50306	0	0.0665581	1.87932	1.36223	1.67182	1.22726
FANCG	0	0	0.129221	7.86116	1.9976	3.90952	1.95711
FANCM	0	0.809549	0	0.327856	0.284351	0.382726	1.34596
FANK1	0	0.935068	0.199437	0.136515	0.317755	0.419877	1.32139
FAR2	0	0.076342	0	0	0.0190855	0.038171	2
FAS	0.020494	0.247013	0	0	0.0668767	0.120479	1.80151
FASTKD1	0	0.0794651	0	0.0434711	0.030734	0.0384106	1.24977
FASTKD2	4.95792	7.27746	0	0.174347	3.10243	3.6089	1.16325
FAT2	0	0.0216992	0	0	0.0054248	0.0108496	2
FAT3	0	0	0	0.00906128	0.00226532	0.00453064	2
FBLL1	0	0	0	0.168244	0.042061	0.084122	2
FBLN1	4.53494	9.60329	0.0742119	0	3.55311	4.5569	1.28251
FBN1	0	0	0	0.0295484	0.0073871	0.0147742	2
FBP2	0.49085	1.05307	9.18237	0	2.68157	4.35517	1.62411
FBXL13	0	0	0	0.0558995	0.0139749	0.0279497	2
FBXL14	3.50157	0.719662	6.50329	0	2.68113	2.96186	1.10471
FBXL19	0	0.292766	0	0	0.0731915	0.146383	2
FBXL2	0.458795	0	0	0.327105	0.196475	0.233153	1.18668
FBXL22	0.279856	0	0	3.53845	0.954577	1.72763	1.80984
FBXL4	0.643909	9.98079	8.13579	0	4.69012	5.10663	1.0888
FBXL7	0	0.0347484	0	0	0.0086871	0.0173742	2
FBXL8	4.01063	0.0423175	0	0	1.01324	1.99836	1.97226
FBXO10	3.77515	0.0692979	0	0	0.961112	1.87631	1.95223
FBXO15	0.193955	2.0937	0	0	0.571914	1.01864	1.7811
FBXO16	0	0.938042	11.3374	0	3.06886	5.53007	1.80199
FBXO2	29.3977	0	0	0	7.34943	14.6989	2
FBXO24	0	0	0.0755824	0	0.0188956	0.0377912	2
FBXO27	0.0908188	0.584527	1.68673	0	0.590519	0.774624	1.31177
FBXO36	0.186797	0	0	0.0619497	0.0621867	0.0880571	1.41601
FBXO38	0.0538832	0.335573	0.0581712	0	0.111907	0.151442	1.35329
FBXO4	0.423537	0.0986445	0	3.78227	1.07611	1.81316	1.68491
FBXO40	0	0.00568927	0	0	0.00142232	0.00284463	2
FBXO42	0.42378	10.7497	2.16728	0	3.33519	5.0312	1.50852
FBXO6	0.479888	0.259638	0	0	0.184881	0.231646	1.25294
FBXO8	3.50051	0.591039	1.06156	0	1.28828	1.53744	1.19341
FBXO9	0.218962	0	0	0.438232	0.164299	0.209774	1.27679
FBXW7	14.5793	0.0151055	0	0.0257701	3.65504	7.28285	1.99255
FCF1	0.0876395	0.0663605	0	0	0.0385	0.0452968	1.17654
FCGBP	0	0.0192395	0	0.0105208	0.00744007	0.00929922	1.24988
FCGR1A	0.710463	0.0616452	0	0	0.193027	0.346179	1.79342
FCGR1B	0.318495	0	0	0	0.0796237	0.159247	2
FCGR1C	0.601044	0.0601868	0	0	0.165308	0.291873	1.76564
FCHO2	0	0	0.0459322	0.0273657	0.0183245	0.0224759	1.22655
FCRLB	0	0.68054	0	0	0.170135	0.34027	2
FDXACB1	0.403481	1.79042	0	0	0.548475	0.849529	1.54889
FEM1B	0.329178	0.467349	0	0	0.199132	0.236755	1.18894
FEM1C	0.0539349	0.163358	0	0.119247	0.084135	0.0718793	0.854333
FER	0	0.0539578	0	0	0.0134895	0.0269789	2
FER1L4	0	0.0240399	0	0.0394841	0.015881	0.0193915	1.22105
FER1L5	0	0	0	0.133697	0.0334243	0.0668485	2
FER1L6	0	0	0	0.0286326	0.00715815	0.0143163	2
FERMT1	0.0406084	1.1992	0.0327913	0	0.31815	0.58763	1.84702
FES	0.563607	0.0471451	0.0285636	0	0.159829	0.269883	1.68857
FEZ1	0.467214	0.0909485	0	0	0.139541	0.222616	1.59535
FFAR2	0.308757	3.4678	0	0	0.944139	1.68872	1.78864
FFAR3	0	0	0	0.0524643	0.0131161	0.0262321	2
FGB	0	0	0	0.026561	0.00664025	0.0132805	2
FGD2	0.0690114	1.67217	0	0	0.435295	0.825225	1.89578
FGD3	10.6742	0	0	1.25702	2.98281	5.16172	1.73049
FGD6	0	0.272039	0.0589181	0.132234	0.115798	0.117368	1.01356
FGF11	1.47261	0	0	0	0.368152	0.736305	2
FGF7	0.132816	0.0201137	0	0	0.0382324	0.0637646	1.66782
FGFBP3	0.985581	0	0	0.885244	0.467706	0.541612	1.15802
FGFR4	0.118243	0.0198692	0	0	0.034528	0.0565905	1.63897
FGG	1.29155	22.3132	0	0	5.90119	10.9583	1.85696
FGGY	0	0.624729	5.681	0	1.57643	2.75218	1.74583
FGL2	0	0.0371613	0	0	0.00929033	0.0185807	2
FHDC1	0.64472	0	0	0.454359	0.27477	0.326656	1.18884
FHIT	0	0.687889	0	0	0.171972	0.343944	2
FHOD1	20.5673	3.00678	0	0.33825	5.97808	9.81867	1.64245
FIBCD1	0.39859	0.0264453	0	0.0912396	0.129069	0.183724	1.42346
FICD	0	0.0973042	0	0	0.024326	0.0486521	2
FIG4	0.338315	11.0922	3.46951	0	3.72501	5.15384	1.38358
FILIP1L	9.13621	0.0491527	0	0	2.29634	4.55997	1.98576
FITM1	0.643323	0	0	0	0.160831	0.321661	2
FJX1	0.39162	3.97355	0	2.50014	1.71633	1.8628	1.08534
FKBP14	0	0	0	0.07785	0.0194625	0.038925	2
FKBP15	8.45277	11.0087	0	4.16489	5.90659	4.84547	0.820351
FKBP1B	0	0.356083	0	0	0.0890207	0.178041	2
FKBP8	0	0.0908434	0.290635	0.447615	0.207273	0.201024	0.969848
FKRP	0	0	0	2.05188	0.51297	1.02594	2
FLG	0	0.0123764	0.0197978	0.00557438	0.00943715	0.00856277	0.907347
FLG2	0	0.017313	0	0.0284356	0.0114372	0.0139653	1.22105
FLJ10661	0.307926	0.189129	0	0.355404	0.213115	0.158355	0.743049
FLJ16779	0	0	0	0.0224285	0.00560713	0.0112143	2
FLJ23867	0.0256517	4.31191	0.0277381	0	1.09132	2.14709	1.96742
FLJ27354	0	0	0	0.228188	0.057047	0.114094	2
FLJ31485	0	0	0.0460464	0.165474	0.0528801	0.0781381	1.47765
FLJ33065	2.94472	0	0	0	0.73618	1.47236	2
FLJ34208	0	0	0	0.158202	0.0395505	0.079101	2
FLJ35776	15.9258	0.328135	0.437417	0	4.17284	7.83751	1.87822
FLJ36000	0	0	0	0.0800721	0.020018	0.040036	2
FLJ36031	1.03509	7.73968	0	3.5758	3.08764	3.44607	1.11609
FLJ37035	1.92848	0	0	0.537897	0.616594	0.910607	1.47683
FLJ39582	16.6029	0.491164	0	0.0812559	4.29383	8.20886	1.91178
FLJ39639	0.237254	0.0556863	0	0.0789032	0.0929609	0.101734	1.09437
FLJ41278	0	0	0.0535738	0	0.0133934	0.0267869	2
FLJ42709	0	0	0.454111	0	0.113528	0.227055	2
FLJ43663	0	0.125656	0	0	0.031414	0.062828	2
FLJ43826	0	0	0.0590083	0	0.0147521	0.0295041	2
FLJ43860	0	0	0.0405984	0	0.0101496	0.0202992	2
FLJ44511	0	0	0	0.0496204	0.0124051	0.0248102	2
FLJ44606	0	8.37397	0.0148595	0	2.09721	4.18451	1.99528
FLJ45445	0	0.0133721	0.0106953	0	0.00601685	0.00703308	1.1689
FLJ46257	0	0	0	0.0415038	0.010376	0.0207519	2
FLJ46906	0	0	0	12.5604	3.1401	6.2802	2
FLNC	0.00362986	0.0179644	0	0	0.00539856	0.0085502	1.58379
FLRT2	0	0.0220211	0.046968	0.0723368	0.0353315	0.0312532	0.88457
FLT1	0	0	0	0.0364541	0.00911353	0.0182271	2
FMNL1	0.132285	3.14521	0	0	0.819374	1.55181	1.8939
FMNL2	0.0375011	0	0	1.46134	0.37471	0.724635	1.93386
FMNL3	0.00614126	0	0.0270014	0.0410933	0.018559	0.0189535	1.02126
FMO2	0	0	0	0.0502085	0.0125521	0.0251043	2
FMO4	0	0.373731	0	0	0.0934327	0.186865	2
FMO5	0.224579	0	0.476034	0.0634185	0.191008	0.212234	1.11113
FMO9P	0.156471	0	0	0	0.0391177	0.0782355	2
FN1	0	0.00549632	0	0	0.00137408	0.00274816	2
FN3K	0.779694	0	0	0	0.194923	0.389847	2
FNBP1	1.50323	7.34024	0	0.191744	2.2588	3.45286	1.52863
FNIP2	0.126439	0.588113	0.0291713	0	0.185931	0.273516	1.47107
FOLH1	0	0	0.0391444	0	0.0097861	0.0195722	2
FOLH1B	0	0	0.0431429	0	0.0107857	0.0215714	2
FOLR1	2.88185	49.6704	0	41.2453	23.4494	25.6719	1.09478
FOXA2	0	0.0345454	0	0	0.00863635	0.0172727	2
FOXC1	0.243389	0.149711	0	0.706281	0.274845	0.30459	1.10822
FOXD4	0.0582629	1.30291	0	0.0199852	0.34529	0.638871	1.85025
FOXD4L1	0	0.301246	0	0.0635068	0.0911882	0.143203	1.57041
FOXD4L3	0	0.274117	0	0	0.0685292	0.137058	2
FOXD4L6	0	0.222471	0	0	0.0556178	0.111235	2
FOXF1	0	0	0	0.102224	0.025556	0.051112	2
FOXI2	0.0135933	0	0.0643458	0	0.0194848	0.0305861	1.56975
FOXJ2	1.98334	0.57761	0	0.727329	0.82207	0.835281	1.01607
FOXK1	0.111747	0.669866	0.0300785	0	0.202923	0.314855	1.5516
FOXL1	0	0	0.0531664	0	0.0132916	0.0265832	2
FOXN1	0	0	0	0.0646947	0.0161737	0.0323473	2
FOXN2	0.191373	0.0362097	0	0	0.0568957	0.0912621	1.60402
FOXO1	4.58054	0.110337	0	11.1977	3.97214	5.26847	1.32635
FOXP3	0	1.43916e-06	0	1.11299e-06	6.38037e-07	7.48679e-07	1.17341
FPGT-TNNI3K	0	0	0.0342929	0.331878	0.0915427	0.161037	1.75915
FPR2	0	0.04455	0	0	0.0111375	0.022275	2
FREM3	0	0	0	0.0261469	0.00653673	0.0130735	2
FRG2B	0	0	0	0.0413944	0.0103486	0.0206972	2
FRG2C	0	0	0	0.0597418	0.0149354	0.0298709	2
FRMD3	0.0835182	0	0.0674409	0	0.0377398	0.0440697	1.16772
FRMD4A	1.21238	2.71918	1.21445	0	1.2865	1.1133	0.865373
FRMD6	0.580162	0.749411	0.49458	0	0.456038	0.321937	0.705943
FSCB	0.534173	0	0	0	0.133543	0.267087	2
FSD1	12.3782	0.260354	0	0.142539	3.19527	6.12288	1.91623
FSTL3	1.09056	0.0635207	0	0	0.28852	0.535531	1.85613
FTO	0	0.798264	4.25581	0.262995	1.32927	1.9791	1.48887
FUT1	0.641337	0	0.0796738	6.17631	1.72433	2.98168	1.72918
FUT10	0.443624	4.52361	0	0	1.24181	2.19784	1.76987
FUT11	0.205634	5.06044	0	0	1.31652	2.49783	1.8973
FUT2	0.03671	0.132768	3.14414	0	0.828404	1.54484	1.86484
FUT3	0.0300892	0.819195	0	0	0.212321	0.404831	1.90669
FUT4	0	0.0392436	1.25552	0.0286468	0.330853	0.616668	1.86387
FUT6	0	0.0489742	0	0	0.0122436	0.0244871	2
FUT9	0	0.0677981	0.190614	0.101231	0.0899108	0.0792511	0.881441
FUZ	0.0687226	0.0654482	0.329114	0	0.115821	0.145676	1.25776
FXC1	0.333002	12.6355	0	0.245416	3.30348	6.22294	1.88375
FXYD6	0	0	0	0.567105	0.141776	0.283552	2
FYCO1	0.331155	0	0.0693278	0.233886	0.158592	0.151181	0.953266
FZD10	0	0	0	0.0264583	0.00661458	0.0132292	2
FZD4	0.028275	0.417492	0.764875	0	0.30266	0.36227	1.19695
FZD5	0.127285	0.0481902	0	0.118724	0.0735498	0.0605003	0.822576
FZD8	1.45033	0	0	5.2745	1.68121	2.49118	1.48178
FZD9	0	0	0	0.0372342	0.00930855	0.0186171	2
FZR1	0.37187	0.0310026	0	1.94931	0.588046	0.923014	1.56963
GAB1	0.134608	1.00159	0.0164659	0	0.288166	0.47938	1.66355
GABPB2	0	0	0	2.82798	0.706995	1.41399	2
GABRB2	0	0	0	0.0318674	0.00796685	0.0159337	2
GABRB3	0	0.029778	0	0	0.0074445	0.014889	2
GABRG3	0	0.319474	0	0	0.0798685	0.159737	2
GAD1	0	16.4349	0	0	4.10872	8.21745	2
GADD45A	5.53455	10.0568	0	0	3.89784	4.86477	1.24807
GAL	0	2.32628	19.0571	0.578905	5.49057	9.09825	1.65707
GALK2	0.0864204	1.2476	0.568045	0	0.475516	0.572185	1.20329
GALNT10	0.315849	4.79649	0	2.86603	1.99459	2.26617	1.13616
GALNT11	6.70608	0.702414	0	0.0961396	1.87616	3.23493	1.72423
GALNT12	0.154092	3.00447	0	0	0.78964	1.47834	1.87217
GALNT5	0.0305335	0	0	0	0.00763338	0.0152668	2
GALNT7	0	0.0368221	0	0.66526	0.175521	0.326954	1.86277
GALNTL1	0	0	0.0573325	1.57676	0.408523	0.779293	1.90759
GALR2	2.05492	28.0699	0	0	7.5312	13.7267	1.82264
GALT	0.239762	2.54166	2.38782	0	1.29231	1.35879	1.05144
GAMT	0	2.73344	10.9249	0.311802	3.49254	5.1033	1.4612
GAN	6.58857	1.34315	0	0.0764001	2.00203	3.11912	1.55798
GANC	0	0.120978	0	0	0.0302445	0.060489	2
GARNL3	0.112199	0.191154	0	0	0.0758382	0.0933144	1.23044
GAS2L2	0	0	0	0.0869234	0.0217308	0.0434617	2
GAS2L3	0	0	0.146289	0.525708	0.167999	0.248243	1.47765
GAS6	0.768008	7.20169	0	0	1.99242	3.49166	1.75247
GATA2	0.177289	1.94781	0	0.0786418	0.550935	0.93407	1.69543
GATA6	0.15014	1.31875	0	0	0.367223	0.638288	1.73815
GATSL1	5.40253	7.13884	0	0	3.13534	3.68912	1.17663
GATSL2	5.40253	7.18961	0	0	3.14804	3.70753	1.17773
GATSL3	41.7419	0.0990811	0	0	10.4602	20.8545	1.99369
GBA2	1.3413	13.9952	0	2.09674	4.35831	6.48284	1.48747
GBE1	0.135591	0.693018	1.34125	0	0.542465	0.611157	1.12663
GBP2	4.32053	0.383946	0	0	1.17612	2.10407	1.789
GBP5	0	0	0	0.0219991	0.00549978	0.0109996	2
GBX2	0	0	0.0644862	0	0.0161215	0.0322431	2
GCC1	0	0.940666	0.327561	0.0840811	0.338077	0.425062	1.25729
GCFC1	0.974868	0.129465	0	0.141166	0.311375	0.44693	1.43534
GCK	0	0	0	0.0259698	0.00649245	0.0129849	2
GCLM	3.21259	0.388176	7.28575	0	2.72163	3.36276	1.23557
GCOM1	0.00126191	0.00128131	0.00156616	0	0.00102734	0.000698875	0.680273
GDF1	0	0.000746323	4.87175e-05	0	0.00019876	0.000365764	1.84023
GDF11	0.0187435	4.12291e-05	0	0.03962	0.0146012	0.0188705	1.2924
GDF9	4.70831	0	0	0.173497	1.22045	2.32668	1.90641
GDPD1	0	0	0.206515	0	0.0516288	0.103258	2
GDPD5	0.0992643	0.0751628	0.0534373	0	0.0569661	0.0423393	0.743237
GEM	0.0549288	0	0	3.07893	0.783465	1.53053	1.95354
GEMIN5	9.20946	4.87845	0.109362	0	3.54932	4.40586	1.24133
GEN1	0.0345556	0.860166	0	0.134212	0.257233	0.405962	1.57819
GFI1	0	0	0	0.0222693	0.00556732	0.0111346	2
GFPT2	0.104699	0	0	0.491904	0.149151	0.233772	1.56735
GFRA2	0	0.013885	0	0	0.00347125	0.0069425	2
GGN	0	0	0	0.609489	0.152372	0.304744	2
GGT5	0	0	0.0296747	0.911051	0.235181	0.450797	1.9168
GGT6	0.529131	4.80368	0	0	1.3332	2.32706	1.74546
GIMAP2	0	0	0.476685	0	0.119171	0.238343	2
GIMAP6	0	0.0256335	0	0	0.00640838	0.0128168	2
GIN1	0	0	0	0.0490134	0.0122533	0.0245067	2
GINS1	0.0638382	0.338367	0	0.211714	0.15348	0.15184	0.989316
GINS4	0.0818729	0.454623	0	0.045254	0.145437	0.208826	1.43585
GIP	0	0	0	0.381718	0.0954295	0.190859	2
GIPC3	0	0.0274867	0	0.0301446	0.0144078	0.0166721	1.15715
GIT2	0	0.481415	2.55083	0.351992	0.846059	1.15457	1.36465
GJB3	0	0.148233	0	0	0.0370583	0.0741165	2
GJB4	0	0	0	0.0613978	0.0153495	0.0306989	2
GJB7	0.277551	0.420323	0.522952	0	0.305206	0.226995	0.743744
GJD3	0.570433	1.43323	0	1.93479	0.984613	0.865082	0.878601
GJD4	0	0	0.201031	0	0.0502577	0.100515	2
GK5	0.0473117	1.08659	0.020017	0	0.28848	0.532427	1.84563
GKAP1	1.1896	0	1.22279	2.42289	1.20882	0.989238	0.81835
GLB1L2	0	0.277275	0	0	0.0693187	0.138637	2
GLDN	0	0	0.0332329	0.955417	0.247162	0.47243	1.91141
GLI4	39.8037	28.4037	0	6.25164	18.6148	18.6561	1.00222
GLIPR2	0	2.16993	0	1.77034	0.985067	1.1491	1.16652
GLMN	0	0.162258	0	0	0.0405645	0.081129	2
GLRA3	0.900993	0	0	0	0.225248	0.450497	2
GLRA4	0.00341138	0.000419519	0.0570943	0	0.0152313	0.02795	1.83504
GLRX	1.08189	8.73015	7.53271	0	4.33619	4.43162	1.02201
GLS2	0	0.150307	1.54898	0.088849	0.447034	0.737217	1.64913
GLT25D2	0	0.061127	0	0	0.0152818	0.0305635	2
GLT8D2	0.676484	0	0	0	0.169121	0.338242	2
GLTPD1	28.3923	15.7778	0	1.55605	11.4315	13.3512	1.16793
GLTPD2	0	0.794651	0	0	0.198663	0.397325	2
GLYATL2	0.618433	0	0	0	0.154608	0.309217	2
GMCL1	1.16807	0	0	0.0745165	0.310647	0.572694	1.84355
GMCL1L	0.179558	0	0	0	0.0448895	0.089779	2
GMPR	0	0.318719	0	14.4247	3.68585	7.16081	1.94278
GNA14	0	0.224132	2.83411	1.75297	1.2028	1.33771	1.11216
GNAL	0.0268535	0.041316	0.0930837	0	0.0403133	0.0391239	0.970497
GNAZ	0.0654673	0	0.0792973	3.74526	0.972506	1.84883	1.90109
GNB1L	28.349	50.2932	0	0.166027	19.7021	24.3613	1.23648
GNG13	18.4984	0	0	0	4.6246	9.2492	2
GNG7	0	0.0560331	0.816657	0.0409027	0.228398	0.392886	1.72018
GNGT1	0	0.993156	2.68356	0	0.919179	1.266	1.37732
GNMT	56.2863	0.817757	0	0.249926	14.3385	27.9673	1.9505
GNPDA2	0.165441	1.71204	0	0	0.46937	0.832109	1.77282
GNPTG	0.392191	0	0.0285137	29.8755	7.57405	14.8687	1.96311
GOLGA2B	0	0.614808	3.84712	0.393992	1.21398	1.77375	1.4611
GOLGA6A	0	0	0.0109835	0.0056387	0.00415555	0.00527124	1.26848
GOLGA6B	0	0	0.0109766	0.00563511	0.00415293	0.00526792	1.26848
GOLGA6C	0	0	0.00645656	0.00331465	0.0024428	0.00309865	1.26848
GOLGA6D	0	0.0230367	0	0.00518793	0.00705616	0.0109308	1.54911
GOLGA6L10	0	0.117143	0.153859	0	0.0677505	0.0796546	1.1757
GOLGA6L5	0	0	0	0.0863275	0.0215819	0.0431638	2
GOLGA6L6	0	0.00398824	0	0	0.00099706	0.00199412	2
GOLGA6L9	0	0	0.00397584	0.00990052	0.00346909	0.00467936	1.34887
GOLGA7B	10.8983	0.96275	0	0.0903578	2.98785	5.29147	1.77099
GORAB	0.792884	0.531863	0.298826	0	0.405893	0.337561	0.831651
GPAT2	0.489811	0	0	0	0.122453	0.244905	2
GPATCH1	1.62339	0.614613	0	2.92486	1.29072	1.27856	0.990584
GPATCH2	9.52311	31.4408	3.02494	0	10.9972	14.1963	1.2909
GPATCH3	0	0	0.160184	5.63309	1.44832	2.79087	1.92697
GPCPD1	0.0957573	1.89969	0	0.0317571	0.506801	0.929446	1.83395
GPLD1	0	0	0.169978	0	0.0424945	0.084989	2
GPM6B	0	0	0.186687	10.003	2.54742	4.97116	1.95145
GPNMB	23.3862	0.0309963	0.127224	0	5.88611	11.6669	1.9821
GPR112	0	0.0158978	0	0	0.00397445	0.0079489	2
GPR114	0	0.0422278	0	0	0.010557	0.0211139	2
GPR116	0	0	0	0.0302046	0.00755115	0.0151023	2
GPR124	3.25082e-07	0	0.0259425	0.08351	0.0273632	0.0393783	1.4391
GPR132	0	0	0.372666	0	0.0931665	0.186333	2
GPR133	3.34023	0.058819	0	0	0.849762	1.66054	1.95413
GPR137C	0.107833	0	0	0	0.0269582	0.0539165	2
GPR139	0	0	0	0.143091	0.0357727	0.0715455	2
GPR142	0	0.145079	0	0	0.0362698	0.0725395	2
GPR143	0	0.236674	1.41342	0	0.412523	0.676527	1.63997
GPR158	0	0	0	0.00200441	0.000501102	0.0010022	2
GPR172B	0	0.0253777	0.160901	0.028917	0.0537989	0.0725536	1.34861
GPR179	0	0	0.0211167	0	0.00527917	0.0105583	2
GPR180	0.267224	0.323747	0	0.0664669	0.164359	0.155545	0.946369
GPR37	0	0	0.545155	0	0.136289	0.272577	2
GPR37L1	1.24248	16.3505	0	6.32293	5.97898	7.43571	1.24364
GPR62	0	6.34151e-05	0.000466623	0	0.00013251	0.000224739	1.69602
GPR63	0	0.250627	0	0	0.0626567	0.125313	2
GPR85	0.0310675	0.00838348	0	0	0.00986275	0.0146785	1.48828
GPR87	17.0013	3.1786	0	0	5.04497	8.1105	1.60764
GPRASP1	0	0.0126389	0.0204122	0.00781838	0.0102174	0.00856248	0.838032
GPRASP2	0.465938	0.15833	5.5805	0	1.55119	2.69316	1.73619
GPRC5B	0.0739215	0	0	4.07569	1.0374	2.02582	1.95278
GPSM2	0.58148	0.116248	0	1.92473	0.655614	0.88259	1.3462
GPX1	0.150299	0	0.124008	0	0.0685767	0.0799097	1.16526
GPX8	0	0.783317	4.26707	0	1.2626	2.03674	1.61313
GRAMD1B	0	0	0	0.0631764	0.0157941	0.0315882	2
GRAP	0	0	0	0.107679	0.0269197	0.0538395	2
GRAP2	0	0.10365	0	0	0.0259125	0.051825	2
GREB1L	0.0690573	1.20267	0	0.0286278	0.325089	0.58574	1.80178
GRHL3	0	0	0	0.191165	0.0477913	0.0955825	2
GRIA4	0	0	0	0.0238486	0.00596215	0.0119243	2
GRID1	0	0	0.0577104	0	0.0144276	0.0288552	2
GRID2	0	0	0	0.0530425	0.0132606	0.0265212	2
GRID2IP	0	0.290865	0	0	0.0727162	0.145432	2
GRIK5	0	0	0	0.049308	0.012327	0.024654	2
GRIN2B	0	0	0.0284058	0	0.00710145	0.0142029	2
GRIN3B	0.00644086	0.00210599	0	0.000750857	0.00232443	0.00287934	1.23873
GRIP1	0	0.304093	5.53265	0.212171	1.51223	2.6833	1.7744
GRIP2	0	0	0	0.000189924	4.7481e-05	9.4962e-05	2
GRK4	0.125454	0	0	0	0.0313635	0.062727	2
GRK7	0	0	0	0.100632	0.025158	0.050316	2
GRM2	0	0.0473775	0	0	0.0118444	0.0236888	2
GRM6	0	0	0	0.0282106	0.00705265	0.0141053	2
GRPR	0	0	0.0950848	0	0.0237712	0.0475424	2
GRTP1	0	2.98168	0.489193	18.8355	5.57659	8.93518	1.60226
GSC	0	0.136226	0	3.05782	0.798512	1.50757	1.88798
GSDMB	0	0.0270253	0	0	0.00675632	0.0135126	2
GSG1	0.0286867	0	0	0	0.00717167	0.0143433	2
GSG2	1.84321	0.142416	0	0.280691	0.566579	0.858767	1.51571
GSK3A	1.35623	0.403438	1.32983	0	0.772374	0.679294	0.879488
GSR	0	0	0.0779567	0	0.0194892	0.0389784	2
GSTCD	0.0518317	0.0392469	0.669665	0	0.190186	0.320414	1.68474
GTDC1	0.116809	6.00877	0	0	1.53139	2.98542	1.94948
GTF2A1	0.101481	4.21873	0	1.22633	1.38664	1.96815	1.41937
GTF2H3	0.42378	3.26234	0	0	0.92153	1.57327	1.70724
GTPBP2	0	0	0	0.244462	0.0611155	0.122231	2
GTPBP3	0.0697543	4.94316	0	0.0179704	1.25772	2.45714	1.95364
GTPBP5	0.895044	6.09953	0	0.0593667	1.76349	2.91944	1.65549
GTSE1	0.0675092	0	0	0	0.0168773	0.0337546	2
GUCY1A2	0	0	0	0.177002	0.0442505	0.088501	2
GUSBP4	0.211578	0.0533177	0	0	0.0662239	0.100109	1.51168
GXYLT2	0	0	0	1.71141	0.427853	0.855705	2
GYLTL1B	0.416586	3.31211	22.4038	0	6.53312	10.6825	1.63513
GYPE	0	0	0	0.0366677	0.00916692	0.0183339	2
HABP2	0	0	0	0.0294073	0.00735183	0.0147037	2
HABP4	0.27403	1.24497	0	0.519313	0.509578	0.534181	1.04828
HACE1	0.0457493	0.0866033	0	0	0.0330881	0.0416886	1.25993
HAO1	0	0	0.09801	0	0.0245025	0.049005	2
HAPLN3	0	0	0	0.0926746	0.0231686	0.0463373	2
HARBI1	1.74558	28.7084	0	0	7.6135	14.0873	1.85031
HAS3	0	0	0.171841	9.99573e-05	0.0429852	0.0859039	1.99845
HAUS5	0.14582	0.165622	0	0.22165	0.133273	0.0944741	0.708877
HAUS6	0	0.0687185	0	0.0889781	0.0394242	0.0462683	1.1736
HAVCR1	0	0	0	0.336659	0.0841647	0.168329	2
HBA1	0	0.217206	0.154423	0	0.0929072	0.110299	1.1872
HBA2	0	0.206174	0.14658	0	0.0881885	0.104697	1.1872
HBEGF	3.04001	0	0	1.81623	1.21406	1.48824	1.22584
HCG27	0.955086	0	0	0	0.238771	0.477543	2
HCG4	0	0.039066	0	0	0.0097665	0.019533	2
HCK	10.5186	0	0	0	2.62965	5.2593	2
HCN3	0.169259	0	0	0	0.0423147	0.0846295	2
HCN4	0	0	0	0.0478961	0.011974	0.023948	2
HCP5	0	0	0	0.343876	0.085969	0.171938	2
HDAC4	0	0.114372	0.0187646	0	0.0332841	0.0547775	1.64575
HDAC6	0.920118	0.716065	0	0.0423818	0.419641	0.467892	1.11498
HDAC8	4.07941	8.18732	0	0.046348	3.07827	3.90611	1.26893
HDAC9	0.148283	0	0	0	0.0370707	0.0741415	2
HDX	0	0.115756	0.321275	0	0.109258	0.151512	1.38674
HEATR3	0	0.061127	0	0	0.0152818	0.0305635	2
HEATR4	0.000277223	0.000191392	0	0.000336615	0.000201308	0.000146849	0.729478
HEATR5A	0	0.149914	0	0.0252539	0.043792	0.0717426	1.63826
HEATR5B	0	0.0349232	0.384846	1.30015	0.42998	0.605581	1.40839
HECTD2	0.39157	0.181192	1.08911	0	0.415468	0.476747	1.14749
HECW2	0	0.490834	0.0365191	0	0.131838	0.239949	1.82002
HEG1	0	0	0	0.0283297	0.00708242	0.0141648	2
HELB	0.0623255	0.92026	0	0.0516743	0.258565	0.441969	1.70932
HELLS	8.13546	0.949692	0	0.0843142	2.29237	3.91897	1.70957
HEMK1	0.231793	1.84964	0	1.72962	0.952763	0.972188	1.02039
HEPHL1	0	0.186139	0	0.480422	0.16664	0.226846	1.36129
HERC2P3	0.0553852	0.0457501	0	0.0083491	0.0273711	0.0272861	0.996894
HERC2P7	0	0	0	0.835988	0.208997	0.417994	2
HES4	0	0	0	0.291955	0.0729888	0.145978	2
HEY1	0	0	0	0.176338	0.0440845	0.088169	2
HEYL	4.88925	0.578459	0	0	1.36693	2.364	1.72942
HFM1	0	0	0	0.0527717	0.0131929	0.0263858	2
HGSNAT	0.160458	3.4779	0	0.399109	1.00937	1.65384	1.63849
HHAT	0	0	0	3.43817	0.859542	1.71908	2
HHEX	0	0	0	0.149811	0.0374527	0.0749055	2
HHLA3	14.3372	38.3743	0	0	13.1779	18.1063	1.37399
HIAT1	0.718456	0.181338	0.0966921	0	0.249122	0.321541	1.2907
HIC2	0	0	0.0248141	0.191085	0.0539748	0.0921522	1.70732
HIF3A	0	0.0142907	0	0.0154354	0.00743152	0.0085939	1.15641
HIPK3	3.2082	0.0968477	0	0	0.826262	1.58861	1.92265
HIPK4	1.16014	0	0	0	0.290035	0.58007	2
HIRA	0.156668	4.36948	0	0	1.13154	2.15989	1.90881
HIST1H1B	17.1767	0.103814	0.166066	0	4.36165	8.54364	1.95881
HIST1H1D	0.279004	0.105631	0	0.231874	0.154127	0.126156	0.818517
HIST1H1E	0.690408	0.156758	0	0	0.211792	0.327523	1.54644
HIST1H2AA	0.137566	0.0694433	0	0	0.0517523	0.065913	1.27362
HIST1H2AB	1.22698	0	0.228333	0.0399927	0.373826	0.577417	1.54461
HIST1H2AH	3.6788	1.3308	0.273751	0	1.32084	1.67343	1.26694
HIST1H2BH	43.036	43.6078	0	0.576554	21.8051	24.8477	1.13954
HIST1H3B	51.4688	0.359226	0	20.1565	17.9961	24.2213	1.34591
HIST1H3C	60.9874	0.925534	0	0.909916	15.7057	30.1909	1.92229
HIST1H3E	6.60416	56.7967	0	0	15.8502	27.4746	1.73339
HIST1H3F	7.49188	16.7526	0	0	6.06112	7.95465	1.31241
HIST1H3G	67.7834	0.272315	0	0	17.0139	33.8466	1.98934
HIST1H3I	2.31977	0	0	0	0.579943	1.15989	2
HIST1H4A	0	0.280623	0	0	0.0701558	0.140312	2
HIST1H4D	15.1679	0	0	0	3.79197	7.58395	2
HIST1H4E	6.43191	0	0	0	1.60798	3.21596	2
HIST1H4G	1.34832	0	0	0	0.33708	0.67416	2
HIST1H4I	4.91452	0.976952	1.1298	0	1.75532	2.16478	1.23327
HIST1H4L	0.314091	0	0	0	0.0785228	0.157046	2
HIST2H2BA	0.0888508	0.148861	0	0	0.0594279	0.0728637	1.22608
HIST2H3C	2.84873	0	0	0	0.712183	1.42437	2
HIST2H3D	1.72454	0	0	0	0.431135	0.86227	2
HIST3H2BB	1.00009	0.436922	0.342106	0	0.444779	0.415051	0.933161
HIST3H3	0.347819	0	0	0	0.0869547	0.173909	2
HIST4H4	1.32556	0.501856	0	0	0.456854	0.625595	1.36935
HIVEP1	0.023506	0	0.0664339	0.0584668	0.0371017	0.0309743	0.83485
HJURP	0.310036	0	0	3.98428	1.07358	1.94596	1.81259
HK3	0	0	0	0.107991	0.0269978	0.0539955	2
HLA-DMA	12.3186	0.144615	0.154222	0	3.15436	6.1099	1.93697
HLA-DOB	0	0	0	0.128761	0.0321902	0.0643805	2
HLA-DQB1	0	1.48723	9.55217	3.90892	3.73708	4.19811	1.12337
HLA-DQB2	0	0.180511	0.693265	0	0.218444	0.327785	1.50055
HLA-DRB1	7.80767	0	0	0	1.95192	3.90383	2
HLA-DRB5	0.274206	0	0	0	0.0685515	0.137103	2
HLCS	0	0.289617	0.154428	8.18744	2.15787	4.02145	1.86362
HLF	0	0	0.512575	0	0.128144	0.256288	2
HMCN1	0.16575	0.0129833	0	0.194289	0.0932556	0.101001	1.08305
HMGCR	0.320384	5.59201	0	0.189837	1.52556	2.71416	1.77912
HMGN2P46	0.466454	0	0.132958	0.223437	0.205712	0.196563	0.955524
HMMR	1.25074	0	0	0.0873376	0.334519	0.6122	1.83009
HMOX1	0	0.101119	0	0	0.0252798	0.0505595	2
HMX2	0	0	0	0.162122	0.0405305	0.081061	2
HNF1A	0	0.196431	0	0.161313	0.089436	0.104262	1.16577
HNMT	1.73203	28.7487	3.04575	0	8.38162	13.6352	1.6268
HOGA1	0	0.405764	5.56739	0	1.49329	2.72279	1.82335
HOMER1	1.54105	0	0	0.49459	0.50891	0.726521	1.4276
HOTAIR	0.587497	1.71097	12.1885	0	3.62174	5.75512	1.58905
HOXA10	0.84061	1.92882	0	0	0.692357	0.91461	1.32101
HOXA13	0	0	0	0.104203	0.0260508	0.0521015	2
HOXA5	0.160087	0.181827	1.48661	0	0.457131	0.691092	1.5118
HOXA7	0.839145	13.3831	0	0	3.55556	6.56362	1.84602
HOXB13	11.5941	0	0	0	2.89852	5.79705	2
HOXB6	0	0	0	0.0523365	0.0130841	0.0261683	2
HOXC11	0	0.196381	1.50788	2.06429	0.942138	1.00384	1.06549
HOXD10	0	0	0	0.0973345	0.0243336	0.0486673	2
HPCA	0.384856	0.131814	0.00272689	0	0.129849	0.180788	1.39229
HPD	0	1.86892	0	0	0.46723	0.93446	2
HPDL	2.11554	0.71195	5.83669	0	2.16604	2.60015	1.20041
HPGD	0	0.464904	8.87498	0	2.33497	4.36551	1.86962
HPN	0	0	0.0624829	0	0.0156207	0.0312415	2
HPS5	0.370185	0.265694	0.0197879	0	0.163917	0.183073	1.11687
HRASLS5	0	0	0	0.019865	0.00496625	0.0099325	2
HRCT1	0.340273	0	0	0	0.0850682	0.170136	2
HRNR	0	0.0149343	0.0125963	0.0440667	0.0178993	0.0186372	1.04122
HS1BP3	0.438568	8.96624	0	4.50886	3.47842	4.18402	1.20285
HS3ST3A1	0.0832518	0	0	0	0.020813	0.0416259	2
HS3ST3B1	0.0518769	0	0	0	0.0129692	0.0259384	2
HS6ST3	0.133784	1.92472	0	0	0.514626	0.942176	1.8308
HSD11B1L	2.23659	0	0	0	0.559148	1.1183	2
HSD11B2	0	0	0	0.466131	0.116533	0.233066	2
HSD17B1	12.5516	1.3784	0	6.34759	5.0694	5.68446	1.12133
HSD17B14	0	4.90464	40.937	0.14321	11.4962	19.7591	1.71875
HSD17B7	0.628846	14.8633	0.16922	0	3.91534	7.30347	1.86535
HSD17B7P2	0.417207	6.33666	0.183827	0	1.73442	3.0729	1.77171
HSD3B2	0	0	0	0.111341	0.0278352	0.0556705	2
HSD3BP4	0	0	0.0145152	0.0148799	0.00734878	0.00848694	1.15488
HSF2	0	0.0790265	3.3767	0.131419	0.896786	1.65416	1.84454
HSF2BP	0.222835	0	0	12.1475	3.09258	6.03752	1.95226
HSFX1	18.4335	0.0337125	0.0216916	0	4.62223	9.20753	1.99201
HSFX2	0.108227	0.0296538	0.0224468	0	0.0400819	0.0471524	1.1764
HSPA12B	0	0	0	0.0422975	0.0105744	0.0211488	2
HSPA1L	0	0.943805	0.0551503	0.0971431	0.274025	0.448289	1.63594
HSPA2	0	0.431465	0	0	0.107866	0.215732	2
HSPA4L	0	0.218799	1.03704	0	0.31396	0.492965	1.57015
HSPA6	4.4379	0	0	0	1.10947	2.21895	2
HSPA7	3.2038	0	0	0	0.80095	1.6019	2
HSPB8	0	0.519673	0	0	0.129918	0.259837	2
HSPB9	0	0.270345	0	0	0.0675863	0.135173	2
HSPBAP1	0	0.372258	0.970412	0	0.335668	0.458107	1.36476
HSPG2	0	0	0	0.0362597	0.00906492	0.0181298	2
HTR1A	0	0	0	0.1395	0.034875	0.06975	2
HTR2C	0.044052	0.133425	1.84974	0	0.506804	0.89701	1.76993
HTR3B	0	0	0.0941071	0	0.0235268	0.0470535	2
HTR5A	0	0	0	0.0728158	0.0182039	0.0364079	2
HUNK	0.0282674	0	0	0	0.00706685	0.0141337	2
HVCN1	0.0466213	0	0	0	0.0116553	0.0233106	2
HYAL3	0.105865	0.647982	7.47506	0	2.05723	3.62302	1.76112
HYDIN	0	0.0100531	0.0107209	0.0137531	0.00863178	0.00597551	0.692269
IBSP	0.667288	2.52635	0	0	0.798409	1.19414	1.49564
ICAM4	0	0.0502859	0	0	0.0125715	0.025143	2
ICOSLG	0	0	0	0.0806564	0.0201641	0.0403282	2
ID2B	0.455004	0.448051	4.74229	0	1.41134	2.23082	1.58064
ID4	0	0	0.0726377	0	0.0181594	0.0363188	2
IDI2-AS1	76.3874	65.8574	0	60.9407	50.7964	34.4718	0.678627
IFIH1	0.0920254	1.56781	0	0	0.414959	0.769791	1.8551
IFIT1	0	0	0	1.41524	0.35381	0.70762	2
[truncated: 3,120 more rows]

## Sheet: HKG(143)
HKG	sC4	sC5	sC6	sC8	average	stdev	cv
ACTB	651.333	816.016	295.06	534.871	574.32	219.006	0.38133
ACTG1	2311.83	1063.79	2254.98	2572.05	2050.66	672.239	0.327816
AES	58.5892	49.9465	35.1767	45.2583	47.2427	9.7567	0.206523
AGPAT1	17.0911	23.7041	15.9534	72.3764	32.2812	26.9477	0.834777
ALDOA	1640.64	2353.46	1244.15	1746.09	1746.09	458.971	0.262857
ANXA2	79.2166	106.577	344.636	73.2875	150.929	129.949	0.860994
APLP2	5.04449	32.2485	16.5351	5.96341	14.9479	12.6574	0.846769
ARAF	27.0859	26.8026	14.1029	11.415	19.8516	8.26388	0.416283
ARF3	33.9451	95.5813	11.3283	31.0088	42.9659	36.4859	0.849183
ARF4	15.1014	13.2568	16.3057	20.302	16.2415	2.98329	0.183683
ARHGAP1	59.4188	46.2634	26.4109	24.6452	39.1846	16.6743	0.425531
ARPC2	196.978	239.756	172.854	193.07	200.665	28.1238	0.140153
ATF4	384.457	490.888	189.438	393.178	364.49	126.282	0.346462
ATP5A1	412.008	300.754	357.163	323.129	348.264	48.413	0.139013
ATP5G1	233.074	956.305	255.284	84.4541	382.279	390.126	1.02053
ATP5G3	102.362	118.793	121.646	68.7332	102.884	24.3013	0.236202
B2M	86.6714	235.103	670.82	140.555	283.287	265.539	0.93735
BCAP31	128.877	318.633	242.957	148.276	209.686	88.0865	0.420088
BECN1	15.6646	22.5671	16.2687	16.0917	17.648	3.28917	0.186376
BUD31	360.361	756.086	256.579	296.841	417.467	229.753	0.550351
CALM2	165.763	164.828	141.129	183.244	163.741	17.291	0.1056
CANX	43.9259	85.4164	73.39	40.2265	60.7397	22.1545	0.364745
CASC3	13.5822	7.51411	8.6001	7.43813	9.28364	2.91445	0.313934
CD81	192.241	912.373	264.936	335.556	426.276	329.304	0.772513
CFL1	751.019	994.872	474.247	744.992	741.283	212.7	0.286935
CLTA	175.358	97.6911	170.213	102.005	136.317	42.1996	0.30957
COMT	15.829	28.8027	52.1488	6.92535	25.9265	19.6544	0.758082
COX6A1	1197.08	1611.49	953.012	1910.07	1417.91	426.064	0.300486
COX7A2	292.889	432.877	117.129	247.023	272.48	130.289	0.478161
COX7C	584.599	752.865	567.049	716.475	655.247	93.1811	0.142208
COX8A	2276.94	4431.49	959.4	2423.42	2522.81	1432.67	0.567887
CSNK2B	413.782	530.342	324.62	492.28	440.256	91.0943	0.206912
CSTB	175.492	192.2	99.3582	185.949	163.25	43.1485	0.26431
CTNNB1	2.21649	0.574391	0.605014	2.29056	1.42161	0.961166	0.676109
CYB5R3	21.4849	11.8713	6.20748	11.3533	12.7292	6.37245	0.500615
DAZAP2	68.6618	71.5841	53.7332	33.9859	56.9913	17.2145	0.302055
DDT	186.713	181.551	107.777	249.051	181.273	57.8077	0.318899
EIF1	726.521	381.377	402.988	263.438	443.581	198.346	0.447148
EIF3C	130.851	266.016	264.701	161.238	205.702	69.9961	0.34028
EIF3F	159.739	103.013	279.946	133.737	169.109	77.4435	0.457951
EIF4A2	13.1242	32.2263	59.6193	26.1383	32.777	19.5884	0.597626
EIF4G2	40.4269	48.6968	45.9261	17.0711	38.0302	14.3892	0.378363
ENO1	377.488	562.24	174.502	280.854	348.771	164.698	0.472223
ERH	33.6574	52.5078	29.6955	40.2018	39.0156	9.98367	0.255889
EZR	9.41485	36.3097	26.9006	8.43739	20.2656	13.6514	0.673623
FKBP1A	34.7001	63.1485	46.0649	65.5597	52.3683	14.6302	0.27937
FTH1	261.383	430.993	420.835	314.949	357.04	82.5848	0.231304
FUS	5.72912	16.858	1.27373	6.56803	7.60722	6.59033	0.866325
GAPDH	6658.21	5078.28	6309.31	5241.42	5821.81	780.365	0.134042
GDI2	44.2115	31.6989	92.8578	56.5089	56.3193	26.3809	0.468417
GNB2L1	27259.6	11584	31893.2	33242	25994.7	9942.9	0.382497
GPX4	1594.82	496.545	642.426	1507.06	1060.21	570.89	0.538467
H3F3A	139.497	225.929	177.559	125.699	167.171	44.8932	0.268546
HNRNPK	13.3199	17.116	9.04306	4.70761	11.0466	5.36043	0.485254
HSP90AB1	168.463	246.515	278.406	164.772	214.539	56.866	0.265061
IFITM1	288.374	129.526	99.6966	1095.34	403.234	468.777	1.16254
ILK	16.7413	43.6309	27.4012	31.3614	29.7837	11.1058	0.372881
JUND	14.6564	4.11349	6.7629	9.10205	8.65871	4.48783	0.518303
KARS	62.5103	103.673	44.597	56.2365	66.7542	25.7071	0.385102
LAMP1	9.59765	39.8678	7.83391	12.9932	17.5731	15.0165	0.854516
LASP1	3.53118	0.501946	0.411762	3.73079	2.04392	1.83477	0.89767
LDHA	50.2943	50.5193	92.5322	55.4115	62.1893	20.3659	0.327482
LDHB	0	0	0	0	0	0	0
MAZ	186.784	128.553	181.558	140.115	159.252	29.2359	0.183582
MDH1	60.7331	78.2825	108.435	49.5509	74.2504	25.6751	0.34579
MLF2	273.474	300.204	245.69	227.811	261.795	31.7592	0.121313
MSN	0	0.0399748	0	0.0328022	0.0181942	0.021212	1.16586
MYH9	18.53	8.33457	14.3512	6.39318	11.9022	5.56784	0.467798
NACA	1540.04	739.821	1772.44	1476.24	1382.14	446.727	0.323215
NCL	27.8301	101.289	46.5043	41.4494	54.2682	32.324	0.595635
NDUFV2	54.1119	38.5235	77.8178	101.842	68.0738	27.7092	0.407046
NEDD8	838.782	1034.81	761.179	1096.08	932.713	158.492	0.169926
NFKBIA	52.931	89.9604	87.3443	26.466	64.1754	30.2771	0.471786
NONO	68.0508	58.5643	165.312	39.5695	82.8742	56.2198	0.678375
PABPC1	823.679	476.956	1574.39	462.09	834.279	520.923	0.624399
PFDN5	930.807	833.362	1233.09	1356.41	1088.42	246.742	0.226698
PFN1	374.614	476.48	462.224	559.53	468.212	75.7271	0.161737
PGK1	164.341	159.564	179.948	75.0363	144.722	47.2658	0.326596
PHB2	565.099	417.733	680.238	510.468	543.385	109.654	0.201799
PIM1	0.271879	0	0	0.354225	0.156526	0.18384	1.1745
POLR2L	287.875	430.071	86.7861	323.899	282.158	143.554	0.508773
PRDX1	502.018	725.28	674.71	546.616	612.156	105.097	0.171683
PSMB2	284.531	324.964	221.172	180.992	252.915	64.2162	0.253905
PSMB4	1597.63	1417.3	1690.36	1186.54	1472.96	222.066	0.150762
PSMD8	161.206	171.776	80.5937	118.851	133.107	41.816	0.314154
PTDSS1	27.0047	67.8094	172.888	105.601	93.3258	61.9957	0.664293
PTMA	166.821	209.081	119.037	186.82	170.44	38.3701	0.225124
RBPMS	45.5632	55.2378	27.0338	31.1821	39.7542	13.0227	0.327581
RHOA	97.5643	142.999	208.695	115.584	141.211	48.7137	0.344972
RPA2	20.9194	11.3846	44.7526	25.3392	25.599	14.0342	0.548233
RPL10A	2385.85	974.596	3947.02	3955.95	2815.85	1432.3	0.508657
RPL11	5390.52	1506.87	6402.94	7725.74	5256.52	2676.39	0.509156
RPL13	3101.27	3917.57	6160.89	7903.25	5270.74	2180.23	0.413646
RPL13A	3527.94	1182.88	5280.31	2890.4	3220.38	1692.95	0.525697
RPL14	1999.24	550.652	1714.73	1957.86	1555.62	681.633	0.438175
RPL17	215.689	61.2788	299.167	227.481	200.904	100.126	0.498378
RPL18	6453.08	6272.16	9289.65	9191.3	7801.55	1663.66	0.213247
RPL19	4642.36	1574.13	4032.87	4544.02	3698.35	1441.13	0.389668
RPL27	1785.17	1328.26	2291.69	2785.65	2047.69	629.978	0.307653
RPL29	1903.41	1080.1	2478.74	2541.79	2001.01	677.808	0.338733
RPL3	1835.06	631.783	2353.21	1631.58	1612.91	721.192	0.447138
RPL32	1305.79	565.971	1181.03	2192.48	1311.32	670.57	0.511371
RPL34	345.48	165.716	407.7	314.365	308.315	102.68	0.333037
RPL35	6431.02	5771.36	6391.65	13955.9	8137.48	3890.69	0.47812
RPL38	1517.99	888.206	1756.82	1944.76	1526.94	460.246	0.301417
RPL8	16236.1	12599.8	18628.7	18880	16586.2	2912.46	0.175596
RPLP1	12387.2	10752.9	11513.9	16274.9	12732.2	2454.36	0.192767
RPS10	3530.65	2547.78	3194.53	4578.89	3462.96	848.428	0.245001
RPS11	13018.1	9186.48	11300.3	13361.5	11716.6	1912.63	0.163241
RPS14	11566.5	7327.1	12971.4	18912.5	12694.4	4789.63	0.377303
RPS15	3427.9	3391.07	2550.1	5066.64	3608.93	1052.98	0.29177
RPS16	9655.11	8043.24	7748.85	13918.7	9841.47	2844.36	0.289018
RPS18	7582.4	5414.26	7208.39	10928.7	7783.44	2300.49	0.295562
RPS19	9350.32	8663.86	6845.36	9381.88	8560.35	1190.36	0.139055
RPS2	2232.77	1761.58	3373.58	2999.86	2591.95	729.351	0.281391
RPS24	4220.01	1595.27	3150.28	2832.36	2949.48	1080.46	0.366322
RPS25	3903.24	1800.06	3472.16	4424.13	3399.9	1135.36	0.333939
RPS27A	860.51	811.4	1097.02	779.514	887.111	143.85	0.162156
RPS5	13375.9	11928.7	13128	13740.7	13043.3	784.537	0.0601486
RPS9	4019.2	2654.58	5279.52	4415.85	4092.29	1093.4	0.267185
SARS	307.96	437.171	210.149	217.421	293.175	105.807	0.360901
SEC61B	588.88	635.41	386.231	210.19	455.178	195.902	0.430385
SEPT2	25.7697	38.4542	34.3715	9.08577	26.9203	13.0121	0.483357
SLC25A3	730.736	697.54	1112.11	357.506	724.473	308.595	0.425957
SNRPD2	1606.66	1704.95	689.259	1237.23	1309.52	459.93	0.351219
SOD1	370.049	355.674	351.801	277.292	338.704	41.6871	0.123078
SRP14	469.431	182.042	216.579	180.379	262.108	139.219	0.531152
SSR2	424.928	325.869	325.888	161.139	309.456	109.348	0.353356
TMBIM6	122.281	520.579	128.374	71.3271	210.64	208.203	0.988428
TMSB10	3255.15	5028.71	2188.16	6608.03	4270.01	1949.87	0.456643
TUBB2A	9.54479	1.05146	0.771317	4.8861	4.06342	4.10821	1.01102
TXN	356.899	164.403	222.37	236.457	245.032	80.8339	0.329891
UBA1	67.9358	83.8723	50.679	57.9041	65.0978	14.3781	0.220869
UBC	543.898	610.714	535.622	368.931	514.791	102.887	0.199863
UQCRH	525.307	702.629	433.179	684.992	586.527	129.664	0.221071
USP11	1.34019	0.362425	2.16441	14.9212	4.69706	6.85578	1.45959
VPS72	48.9684	79.6462	64.7759	98.7617	73.038	21.2366	0.290761
XBP1	165.506	558.011	645.311	232.962	400.447	236.667	0.591005
YWHAB	132.185	147.845	81.0758	170.435	132.885	37.9407	0.285515
YWHAH	56.3487	16.7717	0.667738	20.3232	23.5278	23.4926	0.998503
YWHAQ	89.9364	73.9935	155.069	96.568	103.892	35.4091	0.340827
YWHAZ	88.9383	78.4572	49.0376	63.5103	69.9858	17.4329	0.249092
ZNF91	0.464989	1.20299	4.23865	0.858058	1.69117	1.72487	1.01993
sum	228880	174514	236621	282049	230516
average	1600.56	1220.37	1654.69	1972.37	1612
stdev	3620.67	2486.77	3912.08	4582.8	3586.1
cv	2.26212	2.03771	2.36424	2.3235	2.22463
